# Supplementary material for: TRX-LOGOS - a graphical tool to demonstrate DNA information content dependent upon backbone dynamics in addition to base sequence
Source: Source Code Biol Med. 2015 Sep 25;10:10. doi: 10.1186/s13029-015-0040-8 (PMC4583169; doi:10.1186/s13029-015-0040-8)
Supplement: Additional file 1: — The TRX-LOGOS R module download complete with Perl wrapper scripts for batch processing and JASPAR query. Supporting files and documentation are also included. (ZIP 14 kb) [file 13029_2015_40_MOESM1_ESM.zip]

Archive with 19 entries (15 files):
- SuppFileA/
- SuppFileA/PerlScriptForBatchProsessing/
- SuppFileA/PerlScriptForBatchProsessing/BatchTRXlogos.pl
- SuppFileA/PerlWrapperForJASPAR/
- SuppFileA/PerlWrapperForJASPAR/README.txt
- SuppFileA/PerlWrapperForJASPAR/README2.txt
- SuppFileA/PerlWrapperForJASPAR/trxLogos.init
- SuppFileA/PerlWrapperForJASPAR/trxLogosWrapper.pl
- SuppFileA/README.txt
- SuppFileA/TRXlogosRmodule/
- SuppFileA/TRXlogosRmodule/calcTRX.R
- SuppFileA/TRXlogosRmodule/calcTRXIC.R
- SuppFileA/TRXlogosRmodule/DESCRIPTION.txt
- SuppFileA/TRXlogosRmodule/getTRX.R
- SuppFileA/TRXlogosRmodule/logos.R
- SuppFileA/TRXlogosRmodule/README.txt
- SuppFileA/TRXlogosRmodule/readPWM.R
- SuppFileA/TRXlogosRmodule/trxPWM.R
- SuppFileA/TRXlogosRmodule/Working-Test.R
