# Supplementary material for: TRX-LOGOS - a graphical tool to demonstrate DNA information content dependent upon backbone dynamics in addition to base sequence
Source: Source Code Biol Med. 2015 Sep 25;10:10. doi: 10.1186/s13029-015-0040-8 (PMC4583169; doi:10.1186/s13029-015-0040-8)
Supplement: Additional file 1: — The TRX-LOGOS R module download complete with Perl wrapper scripts for batch processing and JASPAR query. Supporting files and documentation are also included. (ZIP 14 kb) [file 13029_2015_40_MOESM1_ESM.zip › SuppFileA/PerlScriptForBatchProsessing/BatchTRXlogos.pl]

#!/usr/bin/perl -w
#use strict;
use File::Copy;

mkdir "TRXlogosPLOTS" or die "\nTRXlogosPLOTS folder already exists. Delete it and try again.\n";

$filecount = 0;
$dir = "./7bpFlankSequences"; # directory to analyze
opendir(DIR,$dir)or die "can't open directory\n";
print"\n";
print "files in $dir are:\n";

while ($filename = readdir DIR){ # loop through files

print "filename = "."$filename\n";

# explicit directories
#$file = "C:/Users/gbabbitt/Desktop/TFBSinfoContentPaper/KatharinaConnorsWorks/BioinformaticsOxfordSubmission2014/FilesFromKatharina/R/bin/7bpFlankSequences/Adr1p.TTGGRG.txt";
#$sourcefile = "C:/Users/gbabbitt/Desktop/TFBSinfoContentPaper/KatharinaConnorsWorks/BioinformaticsOxfordSubmission2014/FilesFromKatharina/R/bin/logos.R";

# working directories
$file = $dir."/".$filename;
$sourcefile = './TRXlogosCODE/';

open (Rinput, "| R --vanilla")||die "could not start R command line\n";
# read data into R
print Rinput "source('logos.R')\n";
print Rinput "logos('$file', '$sourcefile', update = TRUE, adjust = FALSE)\n"; 
# write to output file and quit R
print Rinput "q()\n";# quit R 
print Rinput "n\n";# save workspace image?
close Rinput;

# plot TRX min and max compared to real TRX 
  print "make graph\n";
  $oldfilename = "Rplots.pdf";
  $newfilename = "./TRXlogosPLOTS/"."$filename".".pdf";
  copy($oldfilename, $newfilename);


}

print "end program";
exit;
