# Supplementary material for: TRX-LOGOS - a graphical tool to demonstrate DNA information content dependent upon backbone dynamics in addition to base sequence
Source: Source Code Biol Med. 2015 Sep 25;10:10. doi: 10.1186/s13029-015-0040-8 (PMC4583169; doi:10.1186/s13029-015-0040-8)
Supplement: Additional file 1: — The TRX-LOGOS R module download complete with Perl wrapper scripts for batch processing and JASPAR query. Supporting files and documentation are also included. (ZIP 14 kb) [file 13029_2015_40_MOESM1_ESM.zip › SuppFileA/PerlWrapperForJASPAR/README.txt]

trxLogosWrapper.pl

Purpose:
Handle data formatting and input to R for use with the trxLogos R package. It is recommended to use this script, especially when working with data from the JASPR database. 

Setup:
1) Have R and Perl installed on your computer. 
2) Fill out the trxLogos.init file. You must give the path to the R binary so that Perl can call the R command line, and supply the location of the trxLogos R package so that it can be loaded into R. Keep this file in the same folder as the trxLogosWrapper.pl script, and do not rename it. 

Use:
Open a command line/terminal, navigate to the folder containing the trxLogosWrapper.pl script and enter:
perl trxLogos.pl [sequence filename] [file type] [output filename]

[sequence filename]: The name of the input sequence file name to be plotted. Use quotes if there are spaces in the file path. 

[file type]: Recognized options: fasta, jaspr. 
		fasta: File is a standard fasta file. Processing includes center alignment of the sequences.
		jaspr: File is taken from the jaspr database. The motif of interest is in capital letters(standard for jaspr). Processing includes center alignment on the motif of interest, and trimming of the outlying regions of the sequence. Some of jaspr sequences can be plotted using the FASTA processing, but some formatting inconsistencies can cause errors for certain files. 
 
Note: 
In order for the trxLogos R package to update, the R library folder (...\R\R-3.1.2\library) must have permissions set that allow writing to the folder. 
