# Supplementary material for: TRX-LOGOS - a graphical tool to demonstrate DNA information content dependent upon backbone dynamics in addition to base sequence
Source: Source Code Biol Med. 2015 Sep 25;10:10. doi: 10.1186/s13029-015-0040-8 (PMC4583169; doi:10.1186/s13029-015-0040-8)
Supplement: Additional file 1: — The TRX-LOGOS R module download complete with Perl wrapper scripts for batch processing and JASPAR query. Supporting files and documentation are also included. (ZIP 14 kb) [file 13029_2015_40_MOESM1_ESM.zip › SuppFileA/PerlWrapperForJASPAR/README2.txt]

Implementation of the R module using the Perl wrapper script

A Perl wrapper script named trxLogosWrapper.pl is also provided and can be run by simply typing the following instruction at the command line.  For PC, it requires the installation of the free Community Edition of ActivePerl 5.16 or higher and a suitable text editor. We recommend Activestate�s freeware version of the Komodo Editor (Komodo Edit 8.0).

perl trxLogosWrapper.pl [sequence file name] [filetype] [output file]

This script reads in a sequence file, and constructs a TRX logo plot with all of the sequences in the file. 
It handles multiple file types.

[sequence file name] = name of file to be read in. Entire path is needed unless file is in the same folder as this script. 

[filetype] specifies what kind of format your sequence file is in.

Recognized values for [fileype]:

fasta = .fasta filetype. Will perform center alignment across entire sequence, so it assumes that any flanking sequences on each side of any consensus motif are of equal length  

jaspr = .fasta files downloaded from the JASPR database. In these files, the consensus motif is denoted by capital letters. TRX-LOGOS will perform center alignment to align the consensus motif noted by capital letters.

Warning: any files that have a space in the name must be passed in quotes :"[filename]".
