# Supplementary material for: TRX-LOGOS - a graphical tool to demonstrate DNA information content dependent upon backbone dynamics in addition to base sequence
Source: Source Code Biol Med. 2015 Sep 25;10:10. doi: 10.1186/s13029-015-0040-8 (PMC4583169; doi:10.1186/s13029-015-0040-8)
Supplement: Additional file 1: — The TRX-LOGOS R module download complete with Perl wrapper scripts for batch processing and JASPAR query. Supporting files and documentation are also included. (ZIP 14 kb) [file 13029_2015_40_MOESM1_ESM.zip › SuppFileA/PerlWrapperForJASPAR/trxLogos.init]

#Enter the full path of the R binary on the following line in quotation marks. 
"C:\Program Files\R\R-3.1.2\bin\R.exe"
#Enter the full path of folder containing the trxLogos functions below in quotes
"C:\Users\Connor\Documents\Babbit Research\trxLogos2"
