# Supplementary material for: TRX-LOGOS - a graphical tool to demonstrate DNA information content dependent upon backbone dynamics in addition to base sequence
Source: Source Code Biol Med. 2015 Sep 25;10:10. doi: 10.1186/s13029-015-0040-8 (PMC4583169; doi:10.1186/s13029-015-0040-8)
Supplement: Additional file 1: — The TRX-LOGOS R module download complete with Perl wrapper scripts for batch processing and JASPAR query. Supporting files and documentation are also included. (ZIP 14 kb) [file 13029_2015_40_MOESM1_ESM.zip › SuppFileA/PerlWrapperForJASPAR/trxLogosWrapper.pl]

#!/usr/bin/perl -w
use strict;
use warnings;
use Getopt::Long;
use Cwd;
use File::Copy;
my $helpFlag;
#perl trxLogosWrapper.pl MA0133.1.sites FASTA "C:\Program Files\R\R-3.1.2\bin\R.exe" "C:\Users\Connor\Documents\Babbit Research\trxLogos2" outfile
if (($helpFlag) || ((scalar @ARGV) <3)) {
	print <<USAGE;
\n 
Usage:
	perl $0 [sequence file name] [filetype] [output file]
        This script reads in a sequence file, and constructs a trxLogos plot with all of the sequences in the file. It handles multiple file types.
        [sequence file name] = name of file to be read in. Entire path is needed unless file is in the same folder as this script. 
        [filetype] sepcifies what kind of format your sequence file is in.
        
            Recognized values fpr [fileype]:
                fasta = .fasta filetype. Will perform cetner alignment across entire sequence. 
                jaspr = Fasta files downloaded from the JASPR database. Will perform center alignment to align motif noted by capital letters.

USAGE
	exit;
}
my $RDirectory;
my $trxDirectory;
open(my $INTFILE, "trxLogos.init") or die "Could not find trxLogos.init:$!\n";
my $readCount = 1;
while (!eof($INTFILE)) {
    my $line = readline($INTFILE);
    if ($readCount ==2) {
        chomp($line);
        $RDirectory = $line;
        #print $RDirectory."\n";
    }elsif($readCount == 4){
        chomp($line);
        $trxDirectory = $line;
        #print $line."\n";
    }
    $readCount++;
}

my $filetype = $ARGV[1];
my $outfile = $ARGV[2];
if (($filetype eq 'fasta') ||($filetype eq 'Fasta')||($filetype eq 'FASTA') ) {
    ##fasta fileype entered
    my $file = $ARGV[0];
    #read file
    my @file = &readFile($file);
    #Array which stores the sequence from all lines denoted as sequences. Each array value in one sequence entry from the fasta file. 
    my @sequenceLines;    
    my $longestSequence = 0;
    foreach my $line(@file){
        chomp($line);
        if ($line !~ /^[>]/) {
            $line =~ s/[^A|T|G|C|a|t|g|c]//g;
            push(@sequenceLines,$line);
            if (length $line > $longestSequence) {
                $longestSequence = length $line;
            }
        }        
    }
    for(my $count = 0; $count < scalar @sequenceLines; $count++){
        if ((my $diff = $longestSequence - length $sequenceLines[$count])>0) {
            if ($diff%2 == 0) {
                my $flank = "";
                for(my $i = 0; $i < $diff/2; $i++){
                    $flank = $flank."-";
                }
                $sequenceLines[$count] = $flank.$sequenceLines[$count].$flank
            }else{
                my $flank1 = "";
                for(my $i = 0; $i < ($diff-1)/2; $i++){
                    $flank1 = $flank1."-";
                }
                 my $flank2 = "";
                for(my $i = 0; $i < ($diff+1)/2; $i++){
                    $flank2 = $flank2."-";
                }
                $sequenceLines[$count] = $flank1.$sequenceLines[$count].$flank2
            }
            
        }
        
    }
    writeSequenceFile(@sequenceLines);
    callR($RDirectory,$trxDirectory);
    unlink "tempSequenceFile.txt";
    
}elsif(($filetype eq 'jaspr') ||($filetype eq 'Jaspr')||($filetype eq 'JASPR')){
    my $file = $ARGV[0];
    #read file
    my @file = &readFile($file);
    #Array which stores the sequence from all lines denoted as sequences. Each array value in one sequence entry from the fasta file. 
    my @sequenceLines;    
    my $longestSequence = 0;
    my $inSeq = 0;
    my $tempSequence = "";
    foreach my $line(@file){
        chomp($line);
        if ($line !~ /^[>]/) {
            $inSeq = 1;
            $tempSequence = $tempSequence.$line;
            
        }elsif(($line =~ /^[>]/) ){
            $inSeq = 0;
            push(@sequenceLines,$tempSequence);
            
            if (length $tempSequence > $longestSequence) {
                $longestSequence = length $tempSequence;
            }
            $tempSequence = "";
        }        
    }
    my $longestLeftEnd = 0;
    my $longestRightEnd = 0;
    for(my $count = 0; $count < scalar @sequenceLines; $count++){
        $sequenceLines[$count] =~ /(^[atgc]*)[ATGC]*([atgc]*)/;
        #print $1."\n";
        if ($longestLeftEnd < length $1) {
            $longestLeftEnd = length $1;
        }
        if ($longestRightEnd < length $2) {
            $longestRightEnd = length $2;
        }
    }
    
    for(my $count = 0; $count < scalar @sequenceLines; $count++){
        my $flank1 = "";
        my $flank2 = "";
        $sequenceLines[$count] =~ /(^[atgc]*)[ATGC]*([atgc]*)/;
        if ((my $dif = $longestLeftEnd - (length $1))>0) {
            for(my $i = 0; $i < $dif; $i++){
                $flank1 = $flank1."-";
            }
        }
        if ((my $dif = $longestRightEnd - (length $2))>0) {
            
            for(my $i = 0; $i < $dif; $i++){
                $flank2 = $flank2."-";
            }
        }
        $sequenceLines[$count] = $flank1.$sequenceLines[$count].$flank2;
    
    }
    my @toRemove;
    foreach my $seq(@sequenceLines){
        print $seq."\n";
    }
    for(my $posCounter = 1; $posCounter <  (length $sequenceLines[0]) + 1; $posCounter++){
        my $gapCount = 0;
        for(my $seqCounter = 0; $seqCounter < scalar @sequenceLines; $seqCounter++){
            if (substr($sequenceLines[$seqCounter],$posCounter-1,1) eq "-") {
                $gapCount++;
            }            
        }
        if ($gapCount/(scalar @sequenceLines)>.5) {
            push(@toRemove,$posCounter);
        }
        
    }
    my $removedCounter = 0;
    foreach my $index(@toRemove){
        
        for(my $counter = 0; $counter < scalar @sequenceLines; $counter++){
            my @tempArray = split("",$sequenceLines[$counter]);
            splice @tempArray, $index-$removedCounter-1, 1;
            $sequenceLines[$counter] = join("",@tempArray);
        }
        $removedCounter++;
    }
    splice @sequenceLines,0,1;
    writeSequenceFile(@sequenceLines);
    callR($RDirectory,$trxDirectory);
    unlink "tempSequenceFile.txt";
}else{
    print "Filetype \"". $ARGV[1]. "\" not recognized. Please check for correct spelling, \nor review the filetype options recognized by this script by running: perl ".$0." --help\n";
}


sub readFile{
    #Excepts a string representing the file name as the argument. Returns each line as a string value in an array
    my ($file) = @_;
    my @lines;
    open(my $INFILE, $file) or die "Could not open $file: $!\n";
    while (!eof($INFILE)) {
        push(@lines,readline($INFILE));        
    }    
    return(@lines);
}

sub writeSequenceFile{
    my (@output) = @_;
    open(my $OUTFILE,">>", "tempSequenceFile.txt") or die "Could not open tempSequenceFile.txt :$!\n";
    foreach my $line(@output){
        print $OUTFILE $line."\n";
    }
    close($OUTFILE);
}

sub callR{
    my ($command, $trxDirectory) = @_;
    $command = &parseRDirectory($command);
    my $trxDirectoryparsed = &parseTRXDirectory($trxDirectory);
    my $trxForR = &parseForR($trxDirectory);
    my $dir = getcwd;
    $dir = &parseForR($dir);

    open (Rinput, $command)||die "could not start R command line\n";    
    #create trxLogos in R
    
    print Rinput "source(\"".$trxDirectoryparsed."\\\\logos.R\")\n";
    print Rinput "logos('$dir/tempSequenceFile.txt', '$trxForR', update = TRUE, adjust = FALSE)\n"; 
    #library("seqLogo", lib.loc="C:/Users/Connor/Documents/R/win-library/3.0")
    
    print Rinput "q()\n";# quit R 
    print Rinput "n\n";# save workspace image?
    close Rinput;

# plot TRX min and max compared to real TRX 

  my $oldfilename = "Rplots.pdf";
  my $newfilename = "$outfile".".pdf";
  copy($oldfilename, $newfilename);
}

sub parseRDirectory{
    my ($file) = @_;

    $file =~ s/\\/\\\\/g;
    
    $file = "| ".$file." --vanilla";
    
    return($file);
}
sub parseTRXDirectory{
    my($file) = @_;
    $file =~ s/["]//g;
    $file =~ s/\\/\\\\/g;
    return($file);
}

sub parseForR {
    my($file) = @_;
    $file =~ s/["]//g;
    $file =~ s/\\/\//g;
    return($file);
}
