# Supplementary material for: TRX-LOGOS - a graphical tool to demonstrate DNA information content dependent upon backbone dynamics in addition to base sequence
Source: Source Code Biol Med. 2015 Sep 25;10:10. doi: 10.1186/s13029-015-0040-8 (PMC4583169; doi:10.1186/s13029-015-0040-8)
Supplement: Additional file 1: — The TRX-LOGOS R module download complete with Perl wrapper scripts for batch processing and JASPAR query. Supporting files and documentation are also included. (ZIP 14 kb) [file 13029_2015_40_MOESM1_ESM.zip › SuppFileA/README.txt]

trxLogos Package Readme:

Purpose:
This package expands on the seqLogo package from bioconductor. This package expands graphically upon seqLogo by plotting bars in between the sequence plots. The height of the bars represents the information content on the phosphodiester linkage between the bonds, and the gray-scaling of the bars indicates average TRX score at that position. This package allows users to visualize the information content in the nucleotide sequence and in the phosphodiester linkages, as well as show average TRX score at each phosphodiester linkage. This package also allows the user to supply the function with a file containing the sequences to plot, instead of a position weight matrix that seqLogo demands. 

Usage:
There are two ways to use this package:

trxLogosWrapper: 
This perl script wraps the R scripts, and is the recommended way to use the graphing tool. This script is especially useful for handling JASPR database sequence files. This script is designed to be easier and quicker to use than the R package, and no knowledge of R is required for its use. For specific usage details, see the README in the trxLogosWrapper folder. 

trxLogos R Scripts:
This method of use is more involved, though does allow for more customization of output plots. Some knowledge of R is recommended. Please see the README in the trxLogos folder for specifics on how to use the R scripts. 
