# Supplementary material for: TRX-LOGOS - a graphical tool to demonstrate DNA information content dependent upon backbone dynamics in addition to base sequence
Source: Source Code Biol Med. 2015 Sep 25;10:10. doi: 10.1186/s13029-015-0040-8 (PMC4583169; doi:10.1186/s13029-015-0040-8)
Supplement: Additional file 1: — The TRX-LOGOS R module download complete with Perl wrapper scripts for batch processing and JASPAR query. Supporting files and documentation are also included. (ZIP 14 kb) [file 13029_2015_40_MOESM1_ESM.zip › SuppFileA/TRXlogosRmodule/calcTRX.R]

calcTRX<-function(trxMatrix){
  return(apply(trxMatrix,2,mean,na.rm=TRUE))
}
