# Supplementary material for: TRX-LOGOS - a graphical tool to demonstrate DNA information content dependent upon backbone dynamics in addition to base sequence
Source: Source Code Biol Med. 2015 Sep 25;10:10. doi: 10.1186/s13029-015-0040-8 (PMC4583169; doi:10.1186/s13029-015-0040-8)
Supplement: Additional file 1: — The TRX-LOGOS R module download complete with Perl wrapper scripts for batch processing and JASPAR query. Supporting files and documentation are also included. (ZIP 14 kb) [file 13029_2015_40_MOESM1_ESM.zip › SuppFileA/TRXlogosRmodule/calcTRXIC.R]

calcTRXIC<-function(trxPWM){
  TRX<-vector()
  for(col in 1:ncol(trxPWM)){
    ic<- (log2(10));
    for(row in 1:nrow(trxPWM)){
      temp <- (trxPWM[row,col]*log2(trxPWM[row,col]))
      ic <- ic + (temp)
    }
    TRX <- c(TRX, ic)
  }
  return(TRX)
}
