# Supplementary material for: TRX-LOGOS - a graphical tool to demonstrate DNA information content dependent upon backbone dynamics in addition to base sequence
Source: Source Code Biol Med. 2015 Sep 25;10:10. doi: 10.1186/s13029-015-0040-8 (PMC4583169; doi:10.1186/s13029-015-0040-8)
Supplement: Additional file 1: — The TRX-LOGOS R module download complete with Perl wrapper scripts for batch processing and JASPAR query. Supporting files and documentation are also included. (ZIP 14 kb) [file 13029_2015_40_MOESM1_ESM.zip › SuppFileA/TRXlogosRmodule/getTRX.R]

getTRX <- function(file = NULL, countGaps = TRUE){
  if(is.null(file)){
    stop("File name must be supplied")
  }
  alignTable <- read.table(file, colClasses = "character")
  #Check to make sure all alignments are same length
  stdLength = nchar(alignTable[1,1])
  for(num in 2:nrow(alignTable)){
    if(nchar(alignTable[num,1])!= stdLength){
      stop("Lengths of all sequences must be the same")
    }    
  }
  #Sliding window of 2 over over each sequence. Assign TRX score to each p-linkage
  trxMatrix <- matrix(NA,nrow = nrow(alignTable), ncol = stdLength -1)
  for(i in 1:nrow(alignTable)){
    rWindow <- 1
    lWindow <- 2
    while(lWindow <= stdLength){
      dinucleotide <- toupper(substr(alignTable[i,1],rWindow,lWindow))
      #test if contains gaps
      gVec <- grepl("-",dinucleotide)

      #If no gapos in sequence
      if(length(gVec[gVec == TRUE])==0){
        #no gaps
        if(dinucleotide == "CG"){
          trxMatrix[i,rWindow]<- 43
        }else if((dinucleotide == "CA") || (dinucleotide == "TG")){
          trxMatrix[i,rWindow] <- 42
        }else if((dinucleotide == "GG")||(dinucleotide == "CC")){
          trxMatrix[i,rWindow] <- 42
        }else if((dinucleotide == "GC")){
          trxMatrix[i,rWindow] <- 25
        }else if((dinucleotide == "GA")||(dinucleotide=="TC")){
          trxMatrix[i,rWindow] <- 22
        }else if((dinucleotide=="TA")){
          trxMatrix[i,rWindow] <- 14
        }else if((dinucleotide == "AG")||(dinucleotide=="CT")){
          trxMatrix[i,rWindow] <- 9
        }else if((dinucleotide == "AA")||(dinucleotide=="TT")){
          trxMatrix[i,rWindow] <-5
        }else if((dinucleotide=="AC")|(dinucleotide=="GT")){
          trxMatrix[i,rWindow]<-4
        }else if(dinucleotide=="AT"){
          trxMatrix[i,rWindow]<-0
        }
      }
      rWindow <- rWindow+1
      lWindow<-lWindow+1
    }    
  }
  return(trxMatrix)
}
