# Supplementary material for: TRX-LOGOS - a graphical tool to demonstrate DNA information content dependent upon backbone dynamics in addition to base sequence
Source: Source Code Biol Med. 2015 Sep 25;10:10. doi: 10.1186/s13029-015-0040-8 (PMC4583169; doi:10.1186/s13029-015-0040-8)
Supplement: Additional file 1: — The TRX-LOGOS R module download complete with Perl wrapper scripts for batch processing and JASPAR query. Supporting files and documentation are also included. (ZIP 14 kb) [file 13029_2015_40_MOESM1_ESM.zip › SuppFileA/TRXlogosRmodule/logos.R]

logos<- function(file, sourcefile, update = TRUE, adjust = TRUE){
  if(update == TRUE){
    source("http://bioconductor.org/biocLite.R")
    source(paste(sourcefile,"/readPWM.R", sep = ""))
    source(paste(sourcefile,"/calcTRXIC.R", sep = ""))
    source(paste(sourcefile,"/calcTRX.R", sep = ""))
    source(paste(sourcefile,"/trxPWM.R", sep = ""))
    source(paste(sourcefile,"/getTRX.R", sep = ""))
    biocLite("seqLogo")  
    ###############################
    ## ENTER seqLogo Library here##
    ###############################    

    library("seqLogo", lib.loc="C:/Program Files/R/R-3.1.2/library")
    insertSource(paste(sourcefile,"/Working-Test.R", sep = ""), package = "seqLogo", functions = "seqLogo")
    
  }
  data <- readPWM(file)
  data <- as.matrix(data)
  data <- makePWM(data)
  trxAlign<-getTRX(file)
  trxScores<-calcTRX(trxAlign)
  trxPWM<-getTRXPWM(trxAlign)
  trxIC<- calcTRXIC(trxPWM)
  myPlot <-seqLogo(data,trxScores,trxIC)
  input <- ""
  while((input != "q")&& (adjust == TRUE)){
    input<-readline("Would you like to change bar(s)tart, (d)istance between bars, (b)oth, or (q)uit: ")
    if(input == "s"){
      print("Default start is at .07. Recommended start is between .05 (for large sequences 60+) and .1 (for small sequences <15)")
      input<-as.numeric(readline("enter new start value: "))
      seqLogo(data,trxScores,trxIC, start = input)
    }else if(input == "d"){
      print("Default bar seperation is .88. Recommended bar seperation is between .7(for small sequences sequences <15) and 1 (for large sequences sequences 60+)")
      input<-as.numeric(readline("Enter new bar seperation value: "))
      seqLogo(data, trxScores, trxIC, increment = input)
    }else if(input == "b"){
      print("Default start is at .07. Recommended start is between .05 (for large sequences 60+) and .1 (for small sequences <15)")
      input<-as.numeric(readline("enter new start value: "))
      print("Default bar seperation is .88. Recommended bar seperation is between .7(for small sequences sequences <15) and 1 (for large sequences sequences 60+)")
      input1<-as.numeric(readline("Enter new bar seperation value: "))
      seqLogo(data, trxScores, trxIC, increment = input1, start = input)      
    }
    else if(input == "q"){
      print("Bye :)")
    }else{    
      print("Unrecognized command entered")
    }
  }
}
