# Supplementary material for: TRX-LOGOS - a graphical tool to demonstrate DNA information content dependent upon backbone dynamics in addition to base sequence
Source: Source Code Biol Med. 2015 Sep 25;10:10. doi: 10.1186/s13029-015-0040-8 (PMC4583169; doi:10.1186/s13029-015-0040-8)
Supplement: Additional file 1: — The TRX-LOGOS R module download complete with Perl wrapper scripts for batch processing and JASPAR query. Supporting files and documentation are also included. (ZIP 14 kb) [file 13029_2015_40_MOESM1_ESM.zip › SuppFileA/TRXlogosRmodule/README.txt]

Purpose: 
This package expands on the seqLogo package from bioconductor. This package expands graphically upon seqLogo by plotting bars in between the sequence plots. The height of the bars represents the information content on the phosphodiester linkage between the bonds, and the gray-scaling of the bars indicates average TRX score at that position. This package allows users to visualize the information content in the nucleotide sequence and in the phosphodiester linkages, as well as show average TRX score at each phosphodiester linkage. This package also allows the user to supply the function with a file containing the sequences to plot, instead of a position weight matrix that seqLogo demands. 

Use:
To set up the package, simply place all R scripts in the same directory. Open the file "logos.R" in your R console, and execute the source. This will create a function in your workspace called "logos".

logos Usage:
	logos is called as follows: 

logos(file, sourcefile, update = TRUE, adjust = TRUE)

	file: The location of the sequence file. sequence files have a very simple format; only the sequence is necessary. One sequence per line in the file.
	Example:

	aattgg--
	agccggtt
	cca--gtc
	...
	
	sourcefile: The location of the file where the helper scripts and logos.R were saved. This allows the program to find them and load them into your workspace. NOTE: Only needs to supplied if update is true. Need this to be supplied and update be true if workspace does not contain updated seqLogo functions. 

	update (default TRUE): Will attempt to install the seqLogo package and update dependency tree. Will also try and call helper R scripts to load them into the workspace. Not necessary unless the helper scripts are not in your workspace, or you do not have the seqLogo package already.
				NOTE: If this is true, sourcefile must be supplied, otherwise an error will be thrown. 

	adjust (default TRUE): After the graphic is produced, the program will enter a small console in which the user can manually adjust some of the graphical parameters (bar start location and distance between bars, or both). The script will create a new graphic with your custom parameters without recalculating, improving the speed on this functionality. The default bar parameters work well with sequences around 20 bp.
	If you are consistently plotting larger or smaller sequences, or simply unhappy with the default parameters, they can be edited in the Working-Test.R file. Simply change the default values (start and increment only) in the function declaration. 
	You will need to have the update function turned on in order to insert the new source into the "seqLogo" package at least once after changing the parameters of the function. 
	This functionality can be turned off it is undesired, or if you intend to use this script inside of loop.
Potential Bugs:
		One potential bug that is encountered is R's inability to find the location of the seqLogo package. A solution to this is to edit the source of "logos.R" and add a lib.loc option to the library command. The library command will look like "library("seqLogo", lib.loc = [Location of seqLogospackage]
		Example: library("seqLogo", lib.loc = "C:/Users/Connor/Documents/R/win-library/3.0")
 		This should allow R to find the location of "seqLogo" package. 
	
