# Supplementary material for: TRX-LOGOS - a graphical tool to demonstrate DNA information content dependent upon backbone dynamics in addition to base sequence
Source: Source Code Biol Med. 2015 Sep 25;10:10. doi: 10.1186/s13029-015-0040-8 (PMC4583169; doi:10.1186/s13029-015-0040-8)
Supplement: Additional file 1: — The TRX-LOGOS R module download complete with Perl wrapper scripts for batch processing and JASPAR query. Supporting files and documentation are also included. (ZIP 14 kb) [file 13029_2015_40_MOESM1_ESM.zip › SuppFileA/TRXlogosRmodule/readPWM.R]

readPWM<-function(file = NULL, countGaps = FALSE){
  if(is.null(file)){
    stop("File name must be supplied")
  }else{
    alignTable <- read.table(file, colClasses = "character")
    #Check to make sure all alignments are same length
    stdLength = nchar(alignTable[1,1])
    for(num in 2:nrow(alignTable)){
      if(nchar(alignTable[num,1])!= stdLength){
        stop("Lengths of all sequences must be the same")
      }    
    }
    pwm <- matrix(0,nrow = 4, ncol = stdLength)
    #fill in pwm values
    for(i in 1:stdLength){
      numGaps = 0
      for(j in 1:nrow(alignTable)){
        letter = substr(alignTable[j,1],i,i)
        if(letter == "-"){
          numGaps = numGaps +1
        }else if((letter == "a") || (letter == "A")){
          pwm[1,i] = pwm[1,i]+1
        }else if((letter == "c") || (letter == "C")){
          pwm[2,i] = pwm[2,i]+1
        }else if((letter == "g") || (letter == "G")){
          pwm[3,i] = pwm[3,i]+1
        }else if((letter == "t") || (letter == "T")){
          pwm[4,i] = pwm[4,i]+1
        }else{
          stop("Only letters 'AaTtGgCc-' are allowed for a nucleotide alignment")
        }
      }
      #create percent nucleotide calcuation
      for(k in 1:4){
        if(!countGaps){
          pwm[k,i] = pwm[k,i]/(nrow(alignTable)-numGaps)
        }else{
          pwm[k,i] = pwm[k,i]/nrow(alignTable)
        }
      }
    }
    row.names(pwm)<-c("A","C","G","T")
    return(pwm)
  }
}
