# Supplementary material for: TRX-LOGOS - a graphical tool to demonstrate DNA information content dependent upon backbone dynamics in addition to base sequence
Source: Source Code Biol Med. 2015 Sep 25;10:10. doi: 10.1186/s13029-015-0040-8 (PMC4583169; doi:10.1186/s13029-015-0040-8)
Supplement: Additional file 1: — The TRX-LOGOS R module download complete with Perl wrapper scripts for batch processing and JASPAR query. Supporting files and documentation are also included. (ZIP 14 kb) [file 13029_2015_40_MOESM1_ESM.zip › SuppFileA/TRXlogosRmodule/trxPWM.R]

getTRXPWM<-function(trxMatrix){
  #Makes trx pwmMatrix
  #Initialize matrix
  trxPWM<-matrix(.000001,nrow = 9, ncol = ncol(trxMatrix))
  #loop through column then row of TRX matrix and create position weight matrix
  for(col in 1:ncol(trxMatrix)){
    for(row in 1:nrow(trxMatrix)){
      if(is.na(trxMatrix[row,col])){
        #do nothing
      }else if(trxMatrix[row,col] == 43){
        trxPWM[1,col] <- trxPWM[1,col] +1
      }else if(trxMatrix[row,col] == 42){
        trxPWM[2,col] <- trxPWM[2,col] +1
      }else if(trxMatrix[row,col] == 25){
        trxPWM[3,col] <- trxPWM[3,col] +1
      }else if(trxMatrix[row,col] == 22){
        trxPWM[4,col] <- trxPWM[4,col] +1
      }else if(trxMatrix[row,col] == 14){
        trxPWM[5,col] <- trxPWM[5,col] +1
      }else if(trxMatrix[row,col] == 9){
        trxPWM[6,col] <- trxPWM[6,col] +1
      }else if(trxMatrix[row,col] ==5){
        trxPWM[7,col] <- trxPWM[7,col] +1
      }else if(trxMatrix[row,col] ==4){
        trxPWM[8,col] <- trxPWM[8,col] +1
      }else if(trxMatrix[row,col] ==0){
        trxPWM[9,col] <- trxPWM[9,col] +1
      }
    }
  }
  trxPWM<-trxPWM/nrow(trxMatrix)
  return(trxPWM)
}
