# Supplementary material for: TRX-LOGOS - a graphical tool to demonstrate DNA information content dependent upon backbone dynamics in addition to base sequence
Source: Source Code Biol Med. 2015 Sep 25;10:10. doi: 10.1186/s13029-015-0040-8 (PMC4583169; doi:10.1186/s13029-015-0040-8)
Supplement: Additional file 1: — The TRX-LOGOS R module download complete with Perl wrapper scripts for batch processing and JASPAR query. Supporting files and documentation are also included. (ZIP 14 kb) [file 13029_2015_40_MOESM1_ESM.zip › SuppFileA/TRXlogosRmodule/Working-Test.R]

seqLogo<-function (pwm,trxScores, trxIC, ic.scale = TRUE, xaxis = TRUE, yaxis = TRUE, 
    xfontsize = 15, yfontsize = 15, start = .07, increment = .88) 
{
    if (class(pwm) == "pwm") {
        pwm <- pwm@pwm
    }
    else if (class(pwm) == "data.frame") {
        pwm <- as.matrix(pwm)
    }
    else if (class(pwm) != "matrix") {
        stop("pwm must be of class matrix or data.frame")
    }
    if (any(abs(1 - apply(pwm, 2, sum)) > 0.01)) 
        stop("Columns of PWM must add up to 1.0")
    chars <- c("A", "C", "G", "T")
    letters <- list(x = NULL, y = NULL, id = NULL, fill = NULL)
    npos <- ncol(pwm)
    if (ic.scale) {
        ylim <- 2
        ylab <- "Information content"
        facs <- pwm2ic(pwm)
    }
    else {
        ylim <- 1
        ylab <- "Probability"
        facs <- rep(1, npos)
    }
    wt <- 0.5
    x.pos <- 0.25
    for (j in 1:npos) {
        column <- pwm[, j]
        hts <- 0.95 * column * facs[j]
        letterOrder <- order(hts)
        y.pos <- 0
        for (i in 1:4) {
            letter <- chars[letterOrder[i]]
            ht <- hts[letterOrder[i]]
            if (ht > 0) 
                letters <- addLetter(letters, letter, x.pos, 
                  y.pos, ht, wt)
            y.pos <- y.pos + ht + 0.01
        }
        x.pos <- x.pos + wt + wt
    }
    xs <- vector()
    #create vector of x values
    
    increment <- increment / (4*(length(trxIC))+1)
    current <- start
    for(i in 0:(length(trxIC)-1)){
      xs <- c(xs,current + increment, current + increment, current + (increment*2), current+(increment*2))      
      current <- current + (increment*4)
    }
    ys <- vector()
    #assemble vector of y heights for bars from trxIC vector
    for(i in trxIC){
      #add .5 twice for each bar. bottom of bar
      ys <- c(ys, 0.05, (i/3.321928)*.92, (i/3.321928)*.92, 0.05)

    }
    #print(length(xs))
    #print(length(ys))
    #print(class(letters$x))
    #print(x.pos)
    grid.newpage()
    bottomMargin = ifelse(xaxis, 2 + xfontsize/3.5, 2)
    leftMargin = ifelse(yaxis, 2 + yfontsize/3.5, 2)
    pushViewport(plotViewport(c(bottomMargin, leftMargin, 2, 
        2)))
    pushViewport(dataViewport(0:ncol(pwm), 0:ylim, name = "vp1"))
    grid.polygon(x = unit(letters$x, "native"), y = unit(letters$y, 
        "native"), id = letters$id, gp = gpar(fill = letters$fill, 
        col = "transparent"))
    grid.polygon(x = xs, y = ys, id = NULL, id.lengths = rep(4,length(trxIC)), default.units = "npc", name = NULL, gp = gpar(fill = gray(trxScores/50), 
                 draw = TRUE, vp = NULL))
    if (xaxis) {
        grid.xaxis(at = seq(0.5, ncol(pwm) - 0.5), label = 1:ncol(pwm), 
            gp = gpar(fontsize = xfontsize))
        grid.text("Position", y = unit(-3, "lines"), gp = gpar(fontsize = xfontsize))
    }
    if (yaxis) {
        grid.yaxis(gp = gpar(fontsize = yfontsize))
        grid.text(ylab, x = unit(-3, "lines"), rot = 90, gp = gpar(fontsize = yfontsize))
    }
    popViewport()
    popViewport()
    par(ask = FALSE)
}
