# Supplementary material for: TRX-LOGOS - a graphical tool to demonstrate DNA information content dependent upon backbone dynamics in addition to base sequence
Source: Source Code Biol Med. 2015 Sep 25;10:10. doi: 10.1186/s13029-015-0040-8 (PMC4583169; doi:10.1186/s13029-015-0040-8)
Supplement: Additional file 2: — MS Excel spreadsheets containing 416 Bonferroni corrected t-tests conducted on all functionally confirmed consensus sequences in YEASTRACT database comparing the average information content obtained at the nucleobase level to that obtained at the phosphate linkage (i.e. backbone) level. An additional set of 416 tests were conducted on the 50 bp region flanking the confirmed consensus sites is included as well. (ZIP 13 kb) [file 13029_2015_40_MOESM2_ESM.zip]

Archive with 2 entries (1 files):
- SuppFileB/
- SuppFileB/SuppFileB.csv
