# Supplementary material for: TRX-LOGOS - a graphical tool to demonstrate DNA information content dependent upon backbone dynamics in addition to base sequence
Source: Source Code Biol Med. 2015 Sep 25;10:10. doi: 10.1186/s13029-015-0040-8 (PMC4583169; doi:10.1186/s13029-015-0040-8)
Supplement: Additional file 2: — MS Excel spreadsheets containing 416 Bonferroni corrected t-tests conducted on all functionally confirmed consensus sequences in YEASTRACT database comparing the average information content obtained at the nucleobase level to that obtained at the phosphate linkage (i.e. backbone) level. An additional set of 416 tests were conducted on the 50 bp region flanking the confirmed consensus sites is included as well. (ZIP 13 kb) [file 13029_2015_40_MOESM2_ESM.zip › SuppFileB/SuppFileB.csv]

TF	Consensus	T (flanking)	p (flanking)	T (consensus)	p (consensus)		avg T (flanking)	avg p (flanking)	avg T (consensus)	avg p (consensus)
Abf1p	RTCAYNYSScACGA	6.069719132	2.72242E-08	-0.53987834	0.593883492		17.4239731	0.002323468	-0.732580237	0.506525102
Abf1p	RTCaYtNtNtACGR	29.21399795	6.48496E-48	-0.348126874	0.730627995
Abf1p	RTCRN{6}ACGNR	23.38127419	2.37107E-38	-0.389455472	0.699985287
Abf1p	RTCRYBN{4}ACG	20.77495493	3.61919E-37	-0.40978977	0.68566644
Abf1p	RTCRYYYN{3}ACG	15.22818505	4.84417E-27	-0.59951616	0.554545999
Abf1p	TCRTN{5}AYGA	27.82528547	1.42487E-47	-0.498191208	0.623392727
Abf1p	TNNCGTNNNNNNTGAT	15.1559263	5.16007E-27	-0.365830259	0.717223098
Aca1p	TGACGTCA	8.253710834	1.09687E-12	-1.511857892	0.169020203
Aca1p	TTACGTAA	6.557530483	2.75057E-09	-1.511857892	0.169020203
Adr1p	TTGGRG	48.95519287	4.01002E-65	-1.406911529	0.188260921
Adr1p	TTGGRGN{6	4.121481798	9.23515E-05	1.032404102	0.307089649
Adr1p	TTGGRGN{6	3.543624422	0.000721186	0.802109624	0.425320952
Adr1p	TTGGRGN{6	1.925799658	0.058207043	0.772055223	0.442511541
Aft1p	GGCACCC	14.65309698	5.86142E-25	-1.525320014	0.171008688
Aft1p	cVaNNcgGGTGCAatatgNNa	32.20709287	2.32341E-48	0.129713761	0.897448993
Aft1p	TGCACCC	15.93223162	1.21189E-27	-1.504966798	0.176048275
Aft1p	TGCACCCA	12.10443093	6.87754E-21	-1.511853012	0.169021421
Aft1p	YRCACCCR	24.58388775	2.85101E-42	-0.832809545	0.41858622
Aft2p	CGCACCC	9.604432176	3.58185E-15	-1.511986652	0.174294989
Aft2p	GGCACCC	10.23849987	5.00062E-17	-1.527423771	0.170495381
Aft2p	gGGGTGYg	26.27949744	7.27056E-40	-0.313155251	0.758706122
Aft2p	TGCACCC	9.505623888	2.36903E-14	-1.510259161	0.174724965
Aft2p	YRCACCCR	17.37124145	5.39253E-30	-0.780734295	0.447473561
Arg81p	WWN{3}YARNHN{3}VVCGR	17.55698779	1.56946E-30	-0.421447541	0.676220378
Aro80p	gNNaaNtcTCGGBWaBtNND	29.02681482	2.33189E-45	-0.037669572	0.970153494
Arr1p	TGATTAATAATCA	2.748004021	0.007739165	NA	1
Asg1p	CCGGaW	30.2335283	1.03569E-48	-0.7451527	0.472410689
Azf1p	AAAAGAAA	8.825614098	8.08396E-14	-1.508961353	0.169744579
Azf1p	AAGAAAAA	8.200170695	1.07089E-12	-1.511851243	0.169021863
Azf1p	aAAAAGAAa	18.04072111	1.33523E-32	-0.552859844	0.587601064
Bas1p	AMaGAGTS	50.97105278	6.58982E-63	-0.713483427	0.487222483
Bas1p	BcaBRgcCVGAGTCAaNWNaa	8.956148128	3.13217E-14	0.000996298	0.999210251
Bas1p	CTGAGAKA	21.11445936	5.89738E-37	-1.328033931	0.205516264
Bas1p	TGACTC	33.00526364	9.7614E-54	-1.516793886	0.180108426
Cad1p	BGTAATTa	23.70736907	1.05095E-39	-0.410850064	0.687086538
Cad1p	aBGTAATT	22.94914659	1.72147E-38	-0.406321817	0.690345858
Cad1p	gaTTASTAAtM	15.45159458	6.59676E-27	-0.481082253	0.63573238
Cad1p	TTABGTAA	14.19435064	2.94503E-25	-0.883135775	0.391350618
Cad1p	TTACgTAAt	15.11627116	4.02092E-27	-0.588943925	0.564264954
Cad1p	TTACTAA	16.68867821	9.6045E-30	-1.527109895	0.170571876
Cat8p	NCCDTYNVNCCGN	9.886917731	1.87861E-15	-0.540939902	0.593841694
Cat8p	tCCGG	42.9886911	1.25928E-55	-0.642473156	0.537653436
Cat8p	YCCNYTNRRCCGN	5.577882238	2.24867E-07	-0.581652946	0.566605123
Cbf1p	CACGTGAcc	15.2442209	2.28762E-27	-0.473873845	0.641745754
Cbf1p	CACGTGAYc	13.02369757	1.46686E-22	-0.557417646	0.58454244
Cbf1p	DNcNgatCACGTGaYNDgNNNa	26.91730087	2.93383E-42	-0.070547638	0.944094942
Cbf1p	gCACGTGa	29.76746093	1.04758E-48	-0.499737021	0.624700435
Cbf1p	gaNcNgtCACGTGactNNtcg	38.0626963	1.07347E-53	0.037009349	0.97066266
Cbf1p	RTCACGTG	13.17672106	6.6905E-23	-1.024573963	0.323699951
Cbf1p	RTCACRTG	16.14600906	7.34015E-29	-1.055509393	0.308107954
Cbf1p	TCACGTT	18.25676316	4.193E-29	-1.527376149	0.170506985
Cha4p	CGGN{10}CCA	11.66424257	3.74562E-19	-0.167533806	0.868131625
Cha4p	CGGN{10}CCG	10.28066932	1.11847E-15	0.007470191	0.994092608
Cha4p	gGCGGRGa	14.32731343	2.48877E-24	-0.450974617	0.659031077
Cha4p	cNNNVVgGCGGAgWtacHcc	10.76371653	1.46107E-17	0.100900809	0.920173104
Cin5p	gMTTACGTAAK	8.200473116	1.15751E-12	-0.586502825	0.563797232
Cin5p	TTACTAA	27.1923029	1.15668E-46	-1.527053008	0.170585743
Crz1p	GAATGGCTG	4.490941234	2.17641E-05	-1.453715385	0.179989355
Crz1p	GAGCCC	17.13865356	4.56555E-27	-1.548382035	0.172499673
Crz1p	GDGGCKBNg	48.3318236	7.896E-66	-0.297831772	0.769820868
Crz1p	GGGGCTG	9.750178648	5.99707E-16	-1.506725717	0.175607461
Crz1p	GGGTGGCTG	4.52234102	1.98448E-05	-1.487219238	0.17112864
Crz1p	GNGGCKCA	14.31829563	7.30141E-25	-0.782735863	0.448633549
Cst6p	aTGACGTCAY	8.189444261	1.26084E-12	-0.631967998	0.534939044
Cst6p	TGACGTCA	14.53819454	4.19555E-25	-1.511857892	0.169020203
Cst6p	TTACGTAA	13.70852636	2.29075E-22	-1.511857892	0.169020203
Cst6p	YRHACGTCAt	13.98833552	3.65409E-24	-0.523823775	0.606574865
Cup2p	HTHNNGCTGD	29.86833128	3.60901E-50	-0.383820313	0.705769102
Cup2p	TCTTTTGCTG	6.632850442	2.11219E-09	-1.480114369	0.169644263
Cup2p	TCTTTTTTGCTG	5.907598005	7.16849E-08	-1	0.337049058
Cup9p	tNNNaWATGTGTCAHat	6.792060127	1.27652E-09	-0.03848301	0.969541526
Cup9p	WWtgTGTCA	50.93397121	4.66853E-71	-0.520694711	0.609530777
Dal80p	cGATAAG	16.80045437	3.47779E-30	-0.603114522	0.556992734
Dal80p	cGATAWS	34.48354366	9.52214E-55	-0.513706408	0.616437932
Dal81p	CGGCN{6}GCCG	7.662956142	1.58493E-11	0.287122749	0.776710067
Dal81p	SAAAWNTGCGBT	6.365930844	6.69585E-09	-0.663254309	0.514344934
Dal82p	GAAAATTGCGTT	3.147960086	0.002332057	-1.477097892	0.165406706
Dal82p	SAAAWNTGCGBT	6.296438602	9.19469E-09	-0.669235021	0.510624149
Dot6p	aNgaNgCGATGAGStgH	6.567595651	2.6405E-09	0.011822759	0.990640712
Ecm22p	HtCCGGA	30.64759026	8.50118E-46	-0.569837439	0.578824329
Ecm22p	cCTCGTWTAa	10.7389181	6.43967E-18	-0.538719577	0.596554383
Ecm22p	tcCGGgtNDcCGGAVNH	7.993901456	3.42579E-12	-0.139228227	0.89017352
Ecm22p	TCGTATA	14.15885292	4.42216E-24	-1.52702702	0.170592078
Ecm22p	TCGTWCCT	7.639677451	1.80403E-11	-1.358435265	0.196531652
Eds1p	cCGGAWaAWYt	10.79951142	3.1667E-18	-0.502522992	0.620973032
Eds1p	cGGAAaAAt	24.39230942	6.63373E-43	-0.428141464	0.674547473
Ert1p	aYCGGAAc	21.97078554	1.33894E-37	-0.460080911	0.65225686
Fhl1p	GACGCAaa	29.94910558	9.98784E-41	-0.375607168	0.712740958
Fhl1p	aaaDNGACGCAaWtNNgtt	19.30305328	2.90666E-30	-0.021253147	0.983162418
Fkh1p	GTMAACAA	19.05317811	2.1227E-33	-1.239531398	0.234785136
Fkh1p	aaDtGTAAACAAagNNga	14.07236941	7.91549E-25	-0.06504045	0.948521563
Fkh1p	RTAAAYAA	25.72099856	1.02352E-44	-1.056498468	0.307568089
Fkh1p	RYAAACAWW	25.0353848	9.40092E-44	-0.701312293	0.492683711
Fkh2p	GTMAACAA	14.96645601	1.1891E-25	-1.256892916	0.228734123
Fkh2p	aaaGTAAACAAagNNgV	12.68826876	5.0047E-22	-0.054702554	0.956715481
Fkh2p	RTAAAYAA	17.75965323	5.12219E-32	-1.057855198	0.306975385
Fkh2p	RYAAACAWW	19.38077521	7.36144E-35	-0.69435804	0.496905353
Flo8p	TTTGCN{97}GCAAA	8.642344448	1.51191E-13	3.236901208	0.001409957
Fzf1p	TGATAG	19.28037809	6.6091E-34	-1.549093341	0.172331874
Fzf1p	YGSMNMCTATCAYTTYY	5.159685992	1.69537E-06	0.326330244	0.746805606
Gal4p	CGGN{11}CCG	25.6560902	5.03202E-42	-0.111406976	0.912026205
Gal4p	YCGGgNNNNNNNNNNCCGR	17.57587265	3.70147E-31	-0.0599572	0.952532279
Gat1p	GATAAG	18.10816726	1.98991E-32	-1.525081081	0.178082302
Gat1p	cHGATAAG	16.70912454	5.50557E-30	-0.542279855	0.595711644
Gat1p	cVcGATAAGVaDa	16.33585778	1.52817E-28	-0.272798518	0.787302283
Gat3p	aaatBRGATCTACaagctg	6.047126564	2.84225E-08	0.306500742	0.761040198
Gat4p	AGATCta	38.06406132	8.6206E-59	-0.381609771	0.709317942
Gat4p	BHNNaaTAGATCTAtWcg	4.433853307	2.5471E-05	0.438218628	0.664295451
Gcn4p	CACGTG	34.77151161	3.51658E-56	-1.549193338	0.172308297
Gcn4p	CAVTGACT	30.13810116	2.2344E-49	-1.110814316	0.284142879
Gcn4p	DTGASTCA	31.64860164	3.17788E-51	-0.871337127	0.397357229
Gcn4p	GCACGTAG	9.795700783	6.85942E-15	-1.496941076	0.172780423
Gcn4p	tRTGASTCAYNNH	15.97391066	2.71406E-27	-0.383630367	0.704590063
Gcn4p	RRTGACTC	24.94247211	1.08758E-42	-0.865035532	0.400924166
Gcn4p	RTGASTCA	23.85382442	1.2772E-41	-1.087355382	0.294277102
Gcn4p	TGACTGA	21.54000275	2.70821E-38	-1.527514448	0.170473288
Gcn4p	TGACTMT	35.60792135	1.42163E-55	-1.335197722	0.205675353
Gcn4p	TGASTCA	32.67264986	7.78288E-51	-1.339264189	0.204447953
Gcn4p	TGATTCA	27.43887734	4.83679E-45	-1.527511933	0.170473901
Gcn4p	TTACGTAA	13.98083804	9.12454E-25	-1.511850828	0.169021966
Gcn4p	TTGCGCAA	13.84274741	2.30195E-24	-1.511857892	0.169020203
Gcn4p	TTGCGTGA	12.23414177	2.7568E-21	-1.511785673	0.16903823
Gis1p	AGGGG	36.20304365	1.74681E-54	-1.5809233	0.174736305
Gis1p	ttAGGGGt	37.34147384	1.68676E-50	-0.340636092	0.738430624
Gis1p	TWAGGGAT	9.472176934	2.93001E-15	-1.317855761	0.208711843
Gln3p	GATAAG	36.13784479	1.31975E-53	-1.523868787	0.178377352
Gln3p	GATTAG	28.00898968	5.61822E-46	-1.516017388	0.180299375
Gln3p	tattgctGATAAgGccNHaa	36.39360038	4.13598E-55	0.056471023	0.95527498
Gsm1p	CCGNNNNNNNNNCCG	12.01564727	2.50166E-19	-0.124633582	0.901762959
Gsm1p	CGGNNNNNNNNCGG	10.52591889	1.58902E-17	-0.106087049	0.916382609
Gsm1p	CGGNNNNNNNNNCGG	12.01564727	2.50166E-19	-0.124633582	0.901762959
Gsm1p	tNaNNWAaCTCCGGagtD	4.754038842	7.24365E-06	0.317137798	0.753277095
Gzf3p	GATAAG	21.19888903	1.16109E-37	-1.530211879	0.176838626
Gzf3p	tNNNNgctGATAAGgga	21.28445965	1.09898E-36	0.018937699	0.985009078
Haa1p	GGCGAGAGG	3.925028324	0.000176304	-1.437624936	0.18438514
Haa1p	GGCGAGGGG	5.229086774	1.29686E-06	-1.356096542	0.208111694
Haa1p	GGCGCGGGG	2.944152496	0.004241241	-1	0.343436396
Hac1p	ATGGTATCAT	9.044686835	2.20718E-14	-1.481569962	0.16926359
Hac1p	CAGCGTG	10.57864637	2.62428E-16	-1.527432653	0.170493217
Hac1p	CCAGC	34.92345695	2.5569E-54	-1.554064297	0.180883572
Hac1p	cACGTGKc	31.56293271	2.9111E-47	-0.428957024	0.674278777
Hac1p	TGACGTCA	6.451115018	6.34064E-09	-1.511857892	0.169020203
Hal9p	CGGAR	39.79752731	3.30673E-54	-1.140245535	0.286773576
Hal9p	tCCGNNNNNNNNNgCGGa	12.17563642	1.66624E-18	-0.038338493	0.969654758
Hap1p	CCGaTAaHtCCGG	3.686827713	0.000439886	-0.048762989	0.961569419
Hap1p	CGGN{6}CGG	14.25747763	2.84112E-23	-0.31875376	0.75307951
Hap1p	CGGN{3}TANCGG	7.237440827	1.77927E-10	-0.579597445	0.568579625
Hap1p	tAWcTCCG	23.97178421	7.97873E-34	-0.618386804	0.546674891
Hap1p	TCGGCCGA	6.070811849	2.79618E-08	-1.511857892	0.169020203
Hap2p	TNATTGGT	30.22696784	9.26728E-46	-0.923631879	0.370826516
Hap3p	TNATTGGT	14.81199706	5.5523E-25	-0.928506491	0.368357188
Hap4p	TNATTGGT	26.22697584	6.78433E-40	-0.920789648	0.37227167
Hap5p	TNATTGGT	19.01797677	6.13117E-32	-0.914933246	0.37525992
Hcm1p	WAAYAAACAAW	6.242094516	1.20086E-08	-0.950314954	0.353159881
Hsf1p	NGAANNNNNNNGAANNNNNNNGAAN	12.4624586	5.75335E-21	0.057069596	0.954736489
Hsf1p	NGAANNTTCNNGAAN	12.28959584	1.71991E-19	-0.311470038	0.757870488
Ime1p	TTTTCHHCG	8.040668792	2.43383E-12	-0.801753312	0.433949326
Ino2p	ATGTGAAAT	6.060645381	2.91026E-08	-1.464056085	0.177212763
Ino2p	CATGTGAAAT	4.166668629	8.34401E-05	-1.430017703	0.183203833
Ino2p	WYTTCAYRTGS	9.847810265	2.56544E-15	-0.949209517	0.353490899
Ino4p	ATGTGAAAT	6.428769202	5.14363E-09	-1.499483799	0.167981972
Ino4p	CATGTGAAAT	6.2841554	1.31547E-08	-1.488974848	0.16733846
Ino4p	TYTTCACATGY	4.941650253	3.31795E-06	-1.086384139	0.290976211
Ino4p	WYTTCAYRTGS	11.31625694	7.87678E-18	-0.953732551	0.351212487
Ixr1p	KTTSAAYKGTTYASA	4.905419991	5.02597E-06	-0.773247513	0.445991172
Kar4p	TTAANNCAAANNCNGNYT	3.716815238	0.000377158	-0.235076893	0.815788739
Kar4p	YAANNCAAANNCNGNYT	10.02173635	2.07404E-16	-0.592095253	0.558605979
Leu3p	CCGGNNCCGG	10.01099711	2.37478E-16	-0.630601692	0.536335536
Leu3p	CCGN{4}CGG	18.65726285	5.3712E-30	-0.417457945	0.681556025
Leu3p	HtagNNtWCgCCGGTHNtDNa	11.92245012	1.99582E-19	0.007034917	0.994423147
Lys14p	aATTCCGg	5.267782883	8.84884E-07	-0.393264169	0.700012757
Lys14p	cNcaAAATTCCGBgcgNt	6.126133919	2.31985E-08	0.521031233	0.606055505
Lys14p	TCCRNYGGA	4.098662168	8.78148E-05	-0.466292837	0.64729699
Mac1p	TTTGCKCR	10.90047874	1.75953E-18	-1.156985584	0.266438614
Mac1p	WWWTTTGCTCR	6.740158261	1.20741E-09	-0.607041354	0.550349887
Mbp1p	ACGCGT	18.3345011	1.37786E-32	-1.549193338	0.172308297
Mbp1p	tgcNtNtgACGCGTcNHcca	19.09519663	2.40851E-34	0.078556634	0.937802704
Mcm1p	CCTAATTAGG	6.648677806	2.00077E-09	-1.490711985	0.166889596
Mcm1p	TTWCCYAAWNNGGWAAWW	6.592715954	2.34046E-09	-0.455264158	0.652045523
Met31p	AAACTGTG	11.64951735	1.97394E-19	-1.511774679	0.169040974
Met31p	AAACTGTGG	8.017743059	2.73225E-12	-1.484327566	0.171878041
Met31p	CTGTGGC	14.27154203	6.85483E-23	-1.507435664	0.175429823
Met31p	cGCCACaNH	39.70312536	7.10422E-52	-0.168403211	0.868384981
Met32p	AAACTGTG	11.936125	1.21444E-19	-1.511825421	0.169028308
Met32p	AAACTGTGG	6.982997473	5.76539E-10	-1.498990691	0.168107499
Met32p	CTGTGGC	18.81003691	1.35488E-28	-1.510494298	0.174666382
Met32p	tGTGGCg	48.63112857	3.3063E-53	-0.275705713	0.787480829
Met32p	aaSTGTGGCGYc	7.241545474	2.80107E-10	-0.265013164	0.793415047
Met4p	TCACGTG	14.05637107	1.87718E-24	-1.527458785	0.17048685
Mga1p	ttDDaRTGTTCtaTaNNNcH	19.26191698	4.1436E-32	-0.118800273	0.906079084
Mig1p	ATTTTTGTGGGG	2.820746513	0.006096462	NA	1
Mig1p	CCCCRc	53.32259492	1.77727E-65	-0.626278075	0.544226795
Mig1p	CCCCRcaNt	49.33134327	8.78455E-60	-0.266330539	0.793395141
Mig1p	HWNNYMCCCCGCaTtHHtt	5.252891871	1.01734E-06	0.118709839	0.906223582
Mig2p	ATTTTTGTGGGG	2.820746513	0.006096462	NA	1
Mig2p	CCCCRC	26.35377096	3.39354E-39	-1.309877288	0.217182145
Mig2p	CCCCRca	42.07801815	4.13242E-54	-0.438270635	0.668789877
Mig2p	YgNgHtaCCCCGCAHttNNB	5.95045977	4.34953E-08	1.34241666	0.189037332
Mig3p	ATTTTTGTGGGG	2.820746513	0.006096462	NA	1
Mig3p	acNNgttACCCCGCAtttaNt	8.173094498	1.6945E-12	0.321530621	0.749539393
Mot3p	AAGAGG	30.52087899	4.26202E-51	-1.548983255	0.172357834
Mot3p	AAGGKA	41.49340079	4.98516E-61	-1.363651967	0.200415573
Mot3p	AAGGWT	43.65947774	2.09711E-62	-1.367624823	0.199251547
Mot3p	ATGGAT	33.28832385	3.09287E-50	-1.549079579	0.172335119
Mot3p	CAGGYA	42.90578544	1.94358E-64	-1.370547421	0.198403575
Mot3p	RcAGGCACg	21.65677103	8.27036E-31	-0.469451842	0.644898528
Mot3p	TAGGAT	20.27262613	1.80393E-32	-1.549122264	0.172325054
Mot3p	TAGGTA	26.25430737	3.29246E-40	-1.549119651	0.17232567
Mot3p	TMGGAA	37.37485653	2.54035E-57	-1.371564514	0.198108449
Mot3p	WAGGTA	41.22793204	2.10161E-58	-1.111770347	0.293241861
Mot3p	YRTGTAaW	29.44986742	1.68016E-49	-0.690417511	0.500598899
Msn1p	ATTTGTCCtta	8.263542999	7.92792E-13	-0.193763192	0.848346266
Msn1p	GTCcNaAT	34.74046065	3.95433E-56	-0.36254896	0.72285592
Msn1p	aATGTCC	19.90652955	2.41688E-33	-0.576386527	0.574434227
Msn1p	aATGTCCH	19.61774845	2.87867E-34	-0.419035286	0.681265013
Msn1p	RRATGTCCVag	9.287223602	1.04642E-14	-0.295337594	0.770694868
Mss11p	TTTGCN{97}GCAAA	6.640995472	2.32943E-09	3.344963273	0.00099224
Ndt80p	GNCRCAAAW	7.440215343	5.78405E-11	-0.801934025	0.434937388
Ndt80p	HNtccggMCACAAAaacgVNa	17.54901606	5.85664E-27	0.011926117	0.990544088
Nrg1p	CCCCT	41.5032955	1.78988E-56	-1.581137433	0.174688128
Nrg1p	CCCTC	43.44233802	1.76678E-55	-1.549715631	0.181898566
Nrg1p	gcVNWGGACCCTKatNNNg	8.116332124	3.9978E-12	0.07230531	0.942763128
Nrg2p	BHAGGGtc	47.5045429	2.05317E-61	-0.378399492	0.71076627
Nrg2p	GGtcBHAG	36.7366491	2.55655E-58	-0.466783644	0.648580342
Nrg2p	HAGGGtcB	48.29075176	5.17796E-61	-0.36978814	0.717047158
Nrg2p	MAGGGTCC	10.60590777	4.06668E-17	-0.981537853	0.343474889
Oaf1p	CGGN{3}TNRN{8	10.91387404	1.86729E-18	-0.219141667	0.827821302
Oaf1p	CGGN{3}TNRN{8	9.605515338	1.95436E-15	-0.255393318	0.799847824
Oaf1p	CGGN{3}TNRN{8	8.8731453	5.2585E-14	-0.049143721	0.961063047
Oaf1p	CGGN{3}TNRN{8	10.93904561	8.4486E-18	-0.207801961	0.836428233
Oaf1p	CGGN{3}TNRN{8	13.38544262	2.48267E-23	-0.167528021	0.867750054
Oaf1p	atttCGGatWTAagNNNa	36.2972043	1.01997E-48	-0.114142968	0.909831725
Pdr1p	gWDacNtTCCGGAaNDNNNR	16.08330165	9.38865E-27	-0.122829701	0.902899558
Pdr1p	TCCACGGA	12.28406088	1.1539E-20	-1.511684468	0.169063496
Pdr1p	TCCGCGCA	8.55723001	2.91565E-13	-1.511662215	0.169069051
Pdr1p	TCCGCGGA	10.46088619	1.54292E-17	-1.511857892	0.169020203
Pdr1p	TCCGCGGG	8.287790077	8.15514E-13	-1.511750018	0.169047131
Pdr1p	TCCGTGGA	12.28406088	1.1539E-20	-1.511684468	0.169063496
Pdr3p	TCCACGGA	12.42901646	1.16889E-20	-1.511562758	0.169093884
Pdr3p	TCCGCGCA	6.209190536	1.45129E-08	-1.511812814	0.169031455
Pdr3p	TCCGCGGA	10.156263	1.03361E-16	-1.511857892	0.169020203
Pdr3p	TCCGCGGG	6.350219012	7.18859E-09	-1.511857892	0.169020203
Pdr3p	TCCGTGGA	12.42901646	1.16889E-20	-1.511562758	0.169093884
Pdr3p	TTCCGCGGAW	7.182237681	2.53622E-10	-1.092876756	0.291466427
Pdr3p	TTCCGGAAtc	12.65237542	8.22412E-21	-0.468660052	0.644745416
Pdr8p	TCCGHGGA	7.709625849	1.62589E-11	-1.058658836	0.306592893
Pdr8p	VCGGAGAt	11.50997706	1.19337E-19	-0.506572933	0.619996821
Phd1p	cNDBcNtgATGCAtgBtcccY	35.65898293	3.02034E-51	-0.089725521	0.928961702
Phd1p	SMTGCABc	42.58678071	7.69923E-64	-0.429766441	0.673709713
Pho2p	cgNDDWtTAATTAatgggg	27.06594916	4.21479E-46	-0.157433911	0.87578654
Pho4p	CACGTGGG	8.162053251	1.98526E-12	-1.511719945	0.169054638
Pho4p	CACGTGtV	27.01412088	6.3073E-38	-0.572716125	0.575478038
Pho4p	CACGTK	47.53207432	4.52599E-61	-1.077759141	0.306430362
Pho4p	aCACGTGB	28.29401337	9.52742E-38	-0.529725632	0.604194177
Pho4p	gNSCACGTGSttD	14.67333292	4.08139E-22	-0.217332558	0.829759519
Pip2p	CGGN{3}TNRN{8	10.28025008	5.81557E-17	-0.220915087	0.826458917
Pip2p	CGGN{3}TNRN{8	11.87075767	3.15643E-18	-0.256825979	0.798747808
Pip2p	CGGN{3}TNRN{8	10.91113668	3.26474E-17	-0.043217934	0.965753828
Pip2p	CGGN{3}TNRN{8	10.25081613	1.70666E-16	-0.212125972	0.833064014
Pip2p	CGGN{3}TNRN{8	10.24338614	1.24813E-15	-0.207703257	0.836454864
Ppr1p	CGGN{6}CCG	8.996329792	4.48687E-13	-0.257769761	0.799142629
Put3p	CGGN{10}CCG	19.37079728	1.11194E-27	-0.100175265	0.920912503
Put3p	cCCGGGaa	32.06477395	1.24316E-40	-0.349501256	0.731895652
Rap1p	ACACCCAYACAYYY	5.049728905	2.18758E-06	-0.505074355	0.617683924
Rap1p	ACACCCRYACAY	9.689878221	7.17007E-16	-0.683136441	0.501380116
Rap1p	ttNNgGGGTGTacGGGtgDaaa	8.651365618	2.04706E-13	0.062349484	0.950583861
Rap1p	gNNtagGGTGTACgggtNt	15.21568293	2.41873E-25	0.145974779	0.884760927
Rdr1p	tGCGGAAc	16.58445084	2.66981E-29	-0.376805861	0.711839522
Rdr1p	tNNgNcNtGCGGAWAtNNNNc	11.400214	1.22651E-18	0.144803228	0.885612478
Rds1p	BCGGCCG	13.19041193	1.21462E-20	-0.788853807	0.444349684
Rds1p	ccBBTCGGCCGAaVDNcD	5.888404228	1.01799E-07	0.320436328	0.750706315
Rds2p	cCCCGAB	25.91373114	2.05533E-36	-0.511367921	0.617987807
Rds2p	aNNNNgaAAaYCCGAgNNNNt	20.31324473	1.0023E-33	-0.018546972	0.985298551
Reb1p	CCGGGTAA	8.379192387	4.54705E-13	-1.510168457	0.169442366
Reb1p	MGGGTAAB	18.75592006	2.42403E-33	-0.66749086	0.514597484
Reb1p	cMGGGTAA	22.29898172	9.78184E-40	-0.579385163	0.571003478
Reb1p	cMGGGTAAc	22.70681423	2.31378E-40	-0.40737563	0.688966072
Reb1p	TGTTACCCGT	6.659570019	1.75842E-09	-1.490155811	0.167033194
Rfx1p	TCGCCATGGCAAC	3.425232803	0.001011383	-1.471960144	0.164823445
Rfx1p	TRGYAACc	29.26758307	4.57385E-48	-0.706516035	0.492246405
Rfx1p	TTGTCGCAGCAAC	1.129367835	0.263057214	-1	0.335561278
Rgm1p	CCCCT	29.84009679	2.44423E-41	-1.581036846	0.174710757
Rgt1p	CGGANNA	43.0158694	5.73322E-62	-0.684408949	0.50742119
Rgt1p	CGGAaaAWHt	32.27502158	6.52936E-49	-0.469597657	0.644525902
Rgt1p	CGGAWHAWHt	22.61580784	1.48201E-38	-0.554210958	0.586247798
Rgt1p	CGGAWHAWYt	18.76023964	4.90645E-32	-0.723159126	0.478702889
Rgt1p	DcNNcCGGAaaAAYttNNa	17.98416278	1.38811E-29	-0.143581892	0.886654995
Rim101p	CTTGGCR	22.32958499	3.32441E-39	-1.133370092	0.281864487
Rim101p	TGCCAAG	19.34041192	4.64385E-33	-1.527524402	0.170470863
Rlm1p	CTAWWWWTAG	12.08984602	5.44746E-21	-0.798492952	0.434675809
Rlm1p	TAWWWWTAGM	14.95657762	4.49948E-26	-0.762618073	0.45520386
Rme1p	GAACCTCAARA	5.084415006	2.71514E-06	-1.483239697	0.166086814
Rox1p	YYYATTGTTCTC	4.79917605	6.10522E-06	-0.935472952	0.359991282
Rph1p	CCCCT	33.25128485	4.6911E-44	-1.581013775	0.174715948
Rph1p	aaNNNDaWTtAGGGGKgNa	9.759468632	3.84134E-15	-0.0191302	0.98484741
Rph1p	tWAGGGGt	26.54508366	1.43867E-35	-0.447329792	0.661240513
Rpn4p	CGCCACc	31.72755478	2.84441E-46	-0.57379567	0.576106605
Rpn4p	GGTGGCAAA	13.13793742	6.08618E-22	-1.494449529	0.169267387
Rpn4p	aCGCCACCCtaatc	8.765171963	1.54432E-13	0.009905744	0.992173195
Rsc30p	cSCGCGCS	7.117434239	2.2059E-10	-0.677610656	0.508374265
Rsf2p	ttCCCCgCa	30.53677339	2.66725E-45	-0.255860781	0.801607241
Rtg1p	GGTAC	30.4179637	4.78035E-51	-1.581130601	0.174689666
Rtg1p	GTCAC	33.97805644	2.89321E-51	-1.580804885	0.174762952
Rtg3p	GGTAC	42.90938047	6.71366E-62	-1.581033593	0.174711489
Rtg3p	GTCAC	45.59125029	1.42365E-64	-1.579835763	0.174981184
Rtg3p	gaNtaNgCACGTGctaNBNt	20.99116336	2.63358E-34	0.032769075	0.974031879
Sfl1p	AGAANTTCC	8.066533268	2.19225E-12	-0.797192124	0.436805183
Sfl1p	tHNHDNataGAAGaaataWDW	24.14470106	8.4267E-42	-0.059387278	0.952948062
Sfp1p	cHgNRRAAAAWTTTTYHNNNt	17.27811294	3.67837E-31	-0.219404536	0.827447112
Sip4p	NCCDTYNVNCCGN	7.537467743	4.48268E-11	-0.484122965	0.632964348
Sip4p	ccNNHNtTCCGGAaaNHNNc	9.71632442	2.48354E-15	0.052139587	0.958694658
Sip4p	YCCNYTNRRCCGN	6.141544851	1.84771E-08	-0.507186314	0.616998617
Skn7p	AGAACGTTC	7.96711379	3.34813E-12	-1.377608749	0.201610379
Skn7p	GGCCAGA	14.95441475	1.08239E-26	-1.471341619	0.184671233
Skn7p	GGCCCAGA	9.116704596	1.23191E-14	-1.495917076	0.173041273
Skn7p	GGCCGGC	13.76605319	3.65209E-22	-1.527463981	0.170485584
Skn7p	GGCGAGATCT	2.437581171	0.016953596	-1	0.340893132
Skn7p	GGCTGGC	14.40330405	8.83222E-25	-1.526450972	0.170732564
Skn7p	GGCYGGC	20.71930649	4.98795E-32	-1.149414619	0.271141499
Sko1p	ATGACGTA	12.16279965	2.06703E-20	-1.511824111	0.169028635
Sko1p	TGACGTCA	12.29055542	3.02211E-19	-1.511857892	0.169020203
Sko1p	TGACGTTT	12.5234295	9.6274E-22	-1.511685294	0.169063289
Sko1p	TTACGTAA	8.63342134	6.1902E-13	-1.511857892	0.169020203
Srd1p	cNNtttGTAGATCYcaH	6.390584534	1.06057E-08	-0.101279662	0.919992963
Stb3p	gtHHaaAWTTTTTCAct	6.459460837	4.72461E-09	0.303033872	0.76406536
Stb4p	TCGGgCCGA	5.994851078	7.08079E-08	-0.478799379	0.638915165
Stb4p	YTCGGAA	7.467225548	4.12597E-11	-1.08744256	0.299856545
Stb4p	YTCGGATa	6.286405482	1.0827E-08	-0.598636467	0.558410332
Stb5p	CGGKGTTATa	7.890927018	7.31241E-12	-0.526375292	0.604775365
Stb5p	CGGcACTAt	15.03229872	6.35482E-24	-0.646800601	0.527047983
Ste12p	ATAAAACA	19.6439296	2.32628E-35	-1.511856903	0.16902045
Ste12p	ATGCAACA	20.10072957	4.55392E-33	-1.511590638	0.169086923
Ste12p	GGAAACA	37.3599737	1.11267E-58	-1.508850473	0.175076306
Ste12p	MTGAAACA	22.42564953	7.52921E-40	-1.070657392	0.304029802
Stp1p	CGGCN{6}CGGC	6.064350657	2.69971E-08	-0.162787875	0.871993029
Stp1p	CGGCTC	19.37462935	1.36154E-33	-1.521875704	0.17886343
Stp1p	RYRCGGCRC	12.36942566	1.37955E-19	-0.742091459	0.468539263
Stp2p	CGGCTC	20.00605644	1.05407E-35	-1.517654974	0.179896898
Stp2p	CNCACCNG	22.43193291	1.75618E-36	-0.647065652	0.530283672
Stp2p	tNaNcgGYGCCGYRcVNcNH	9.560397131	5.68019E-15	0.039351932	0.968819347
Stp4p	DNNNNttCAGCCGYacBagNg	7.174521464	1.6398E-10	0.282796145	0.778828438
Stp4p	tgCGCTABc	20.61035945	4.82135E-32	-0.28186863	0.781647967
Sum1p	GNCRCAAAW	12.6961222	4.46516E-22	-0.84079241	0.413243449
Sut1p	cYCGGASTTY	8.46551196	9.23395E-13	-0.800170626	0.433508464
Sut2p	HNNHtaAASTCCGAaa	4.862392182	4.87036E-06	0.101202632	0.920102535
Sut2p	aaSTCCGa	34.44167677	4.11243E-48	-0.294676885	0.772578303
Swi4p	CACGAAA	15.06125699	6.9757E-27	-1.525892821	0.170868786
Swi4p	tTTCGCGt	20.49190517	5.69041E-35	-0.468559538	0.646366646
Swi4p	TTTTCGCT	10.788088	5.92218E-18	-1.511835013	0.169025914
Tbf1p	tNNNgtARCCCTAAtaNg	11.12921457	5.72056E-19	-0.098761224	0.921917926
Tbs1p	BDaNgCGGATCCGcDNNtc	7.039690669	2.97498E-10	0.516757747	0.608773535
Tbs1p	CGGAtCCG	8.680198963	1.03121E-13	-1.022467687	0.322952194
Tec1p	tcRRGAATGTtgNt	29.09889254	2.47333E-45	-0.194581702	0.847228921
Tec1p	TTCTCACATTCTTC	0.54526247	0.586875134	-1	0.334281943
Tod6p	CGATGSSc	12.00186388	4.37066E-20	-0.462539585	0.650509559
Tod6p	aDcgCGATGAGStNHNV	4.282005976	4.81919E-05	-0.008975836	0.992893868
Tye7p	tgcRTCACGTGAYgcNNc	7.585420996	3.50364E-11	-0.044580191	0.964701106
Tye7p	TCACGTG	12.33469627	5.4149E-21	-1.527481986	0.170481197
Uga3p	cSGCGGSA	12.80761895	5.67052E-22	-0.581882589	0.569883539
Uga3p	SGCGGNWTTT	6.732773141	1.26235E-09	-0.751887458	0.461551294
Ume6p	tNNaDaTWGCCGCcgaNaa	20.44294768	9.70795E-33	0.013205884	0.989537748
Ume6p	TAGCCGCCGA	4.485468844	2.01766E-05	-1.439123681	0.18067211
Upc2p	cTCGTWTAg	19.73467277	4.71159E-34	-0.535250291	0.59977127
Upc2p	TCGTATA	12.53289274	7.1617E-22	-1.524850616	0.171123412
Upc2p	TCGTTYAG	8.634365002	2.59642E-13	-1.341964765	0.201353791
Upc2p	TCGTWCC	14.96479385	5.64901E-25	-1.270215469	0.226807361
Urc2p	HCGGagWTA	18.03473823	5.44907E-32	-0.579386064	0.570564169
Urc2p	cNtCGGAGATAWtt	6.880255121	6.65165E-10	-0.373917841	0.711437856
Usv1p	AGGGG	21.40383802	2.70505E-35	-1.581091682	0.174698421
War1p	CCGN{23}CGG	8.737439251	1.69868E-13	0.293733829	0.770115606
Xbp1p	CTCGA	34.20973348	2.15582E-55	-1.581049092	0.174708002
Xbp1p	tcNNNYYTCGARRNatgNg	42.34437287	1.52022E-53	-0.142811633	0.887240058
YER130C	AGGGG	24.23114122	3.8578E-33	-1.58112175	0.174691656
YER130C	DAWAGGGG	10.44012021	1.11729E-15	-0.876188256	0.394771706
YER130C	aaATAGGGGBag	7.133757329	1.98092E-10	-0.198974788	0.844111601
YER184C	HtCCGGMa	30.11751674	1.31322E-44	-0.416673412	0.683099934
YER184C	acCGGCCGg	10.96265408	1.49268E-18	-0.306054176	0.763509124
YGR067C	BggagtGcGGGGtActgNaa	11.13359747	1.05306E-17	-0.007815228	0.993809347
YKL222C	BaaCGGARATaaNNc	9.318348958	9.80688E-15	-0.169514838	0.866640651
YKL222C	aaCGGARat	31.53480149	1.23947E-51	-0.289985886	0.775546665
YLR278C	CGGactCCG	14.33025782	1.09977E-23	-0.508248069	0.618530788
YLR278C	aAACTCCGR	10.23546324	3.03881E-16	-0.542563874	0.594552658
YLR278C	aaCTCCGg	35.36985432	3.15728E-52	-0.337472955	0.740768761
YNR063W	tCGGAGAW	9.230653951	3.73628E-14	-0.551586435	0.589454571
YNR063W	cNNNNaWTCTCCGANNNcV	4.852817432	5.83292E-06	0.508300762	0.614511537
YPR015C	DDtNaKGATTTACgtcttNa	7.672637142	2.11452E-11	0.167689946	0.867709519
YPR022C	cCCCAC	21.06223555	3.08556E-33	-0.52931633	0.607694429
YPR196W	CGGagaAWt	31.08021501	9.18774E-40	-0.44355955	0.663849137
YPR196W	aNNtNDaWTTctCCGaNNaNt	20.81850694	7.98921E-34	0.016934909	0.986577958
Yap1p	ttNMTTACGTAAKVtNNt	7.989633062	3.95082E-12	-0.074022055	0.941423113
Yap1p	TGACTAA	23.22989523	1.5109E-40	-1.52745356	0.170488123
Yap1p	TGACTCA	19.71816244	2.62637E-35	-1.527409648	0.170498822
Yap1p	TTACTAA	29.04251894	2.79083E-49	-1.527373491	0.170507633
Yap1p	TTACTCA	22.92626438	6.37977E-40	-1.527354808	0.170512185
Yap3p	tACGTAAt	19.41682368	2.1081E-34	-0.473487737	0.642918955
Yap3p	gGTAATTa	26.6615888	9.23619E-44	-0.388926474	0.703028415
Yap3p	agGTAATT	27.43778554	4.10815E-45	-0.394151572	0.699241968
Yap3p	aTTACGTAAT	2.853956191	0.005698705	-0.231708103	0.819644694
Yap3p	aTTAcTAAt	26.31757513	8.10409E-45	-0.52176517	0.609281545
Yap3p	TGACTCA	13.31448276	1.56856E-23	-1.527297214	0.17052622
Yap3p	TTACTAA	13.56985682	4.09333E-23	-1.527490463	0.170479132
Yap3p	TTAcSTAA	19.80780941	4.3957E-35	-0.778140343	0.44945338
Yap5p	TTACTAA	16.54431579	1.492E-29	-1.527519373	0.170472088
Yap7p	CGTaAWTa	42.4478398	7.60589E-61	-0.736798513	0.475033039
Yap7p	aCGTaAWT	45.52974074	2.60748E-63	-0.748361182	0.468194957
Yap7p	TKaCGTRA	25.02134298	1.74856E-41	-0.925722496	0.371512565
Yox1p	tccHatTAATTAaWNNNNS	21.3319302	5.58954E-38	-0.185256767	0.854080283
Yrm1p	aCGGAaAT	43.33724185	1.16017E-58	-0.657515171	0.5217841
Yrr1p	VNNNNTTATtTCCGY	7.458881732	5.14011E-11	-0.25658636	0.799412722
Yrr1p	WCCGYKKWW	25.84743969	5.08592E-45	-0.872957309	0.394881223
Zap1p	ACCGTCACTGC	5.335902344	7.69458E-07	-1.410020034	0.186177473
Zap1p	ACCTTGAAGGT	6.891685164	9.89674E-10	-1.475993482	0.16798889
Zap1p	ACCTTNAAGGT	7.926972388	7.23155E-12	-1.02808933	0.31561162
Zap1p	ACCYYNAAGGT	7.541977386	3.04544E-11	-0.801160306	0.432308901
Zap1p	RACCHttAGGGT	9.066965994	1.81023E-14	-0.404147357	0.690084172
Zap1p	TTCTTTATGGT	5.652604784	1.96157E-07	-1.48162918	0.166507959
