# Supplementary material for: TRX-LOGOS - a graphical tool to demonstrate DNA information content dependent upon backbone dynamics in addition to base sequence
Source: Source Code Biol Med. 2015 Sep 25;10:10. doi: 10.1186/s13029-015-0040-8 (PMC4583169; doi:10.1186/s13029-015-0040-8)
Supplement: Additional file 3: — TRX logo plots for general signatures of 16 transcription factor binding sites assembled from 416 Yeastract consensus sequences and collated according to JASPAR classification. (ZIP 1722 kb) [file 13029_2015_40_MOESM3_ESM.zip › SuppFileC/TFclassifications.txt]

jasparID	name	genus	species	TFclass	TFfamily
MA0265.1	ABF1	Saccharomyces	cerevisiae	Zinc-coordinating	BetaBetaAlpha-zinc_finger
MA0266.1	ABF2	Saccharomyces	cerevisiae	Other_Alpha-Helix	High_Mobility_Group_box_(HMG)
MA0267.1	ACE2	Saccharomyces	cerevisiae	Zinc-coordinating	BetaBetaAlpha-zinc_finger
MA0268.1	ADR1	Saccharomyces	cerevisiae	Zinc-coordinating	BetaBetaAlpha-zinc_finger
MA0269.1	AFT1	Saccharomyces	cerevisiae	Other	Other
MA0270.1	AFT2	Saccharomyces	cerevisiae	Other	Other
MA0271.1	ARG80	Saccharomyces	cerevisiae	Other_Alpha-Helix	MADS
MA0272.1	ARG81	Saccharomyces	cerevisiae	Zinc-coordinating	Fungal_Zn_cluster
MA0273.1	ARO80	Saccharomyces	cerevisiae	Zinc-coordinating	Fungal_Zn_cluster
MA0274.1	ARR1	Saccharomyces	cerevisiae	Zipper-Type	Leucine_Zipper
MA0275.1	ASG1	Saccharomyces	cerevisiae	Zinc-coordinating	Fungal_Zn_cluster
MA0276.1	ASH1	Saccharomyces	cerevisiae	Zinc-coordinating	GATA
MA0277.1	AZF1	Saccharomyces	cerevisiae	Zinc-coordinating	BetaBetaAlpha-zinc_finger
MA0278.1	BAS1	Saccharomyces	cerevisiae	Helix-Turn-Helix	Myb
MA0279.1	CAD1	Saccharomyces	cerevisiae	Zipper-Type	Leucine_Zipper
MA0280.1	CAT8	Saccharomyces	cerevisiae	Zinc-coordinating	Fungal_Zn_cluster
MA0281.1	CBF1	Saccharomyces	cerevisiae	Zipper-Type	Helix-Loop-Helix
MA0282.1	CEP3	Saccharomyces	cerevisiae	Zinc-coordinating	Fungal_Zn_cluster
MA0283.1	CHA4	Saccharomyces	cerevisiae	Zinc-coordinating	Fungal_Zn_cluster
MA0284.1	CIN5	Saccharomyces	cerevisiae	Zipper-Type	Leucine_Zipper
MA0285.1	CRZ1	Saccharomyces	cerevisiae	Zinc-coordinating	BetaBetaAlpha-zinc_finger
MA0286.1	CST6	Saccharomyces	cerevisiae	Zipper-Type	Leucine_Zipper
MA0287.1	CUP2	Saccharomyces	cerevisiae	Zinc-coordinating	Copper fist
MA0288.1	CUP9	Saccharomyces	cerevisiae	Helix-Turn-Helix	Homeo
MA0289.1	DAL80	Saccharomyces	cerevisiae	Zinc-coordinating	GATA
MA0290.1	DAL81	Saccharomyces	cerevisiae	Zinc-coordinating	Fungal_Zn_cluster
MA0291.1	DAL82	Saccharomyces	cerevisiae	Other	Other
MA0292.1	ECM22	Saccharomyces	cerevisiae	Zinc-coordinating	Fungal_Zn_cluster
MA0293.1	ECM23	Saccharomyces	cerevisiae	Zinc-coordinating	GATA
MA0294.1	EDS1	Saccharomyces	cerevisiae	Zinc-coordinating	Fungal_Zn_cluster
MA0295.1	FHL1	Saccharomyces	cerevisiae	Winged_Helix-Turn-Helix	Forkhead
MA0296.1	FKH1	Saccharomyces	cerevisiae	Winged_Helix-Turn-Helix	Forkhead
MA0297.1	FKH2	Saccharomyces	cerevisiae	Winged_Helix-Turn-Helix	Forkhead
MA0298.1	FZF1	Saccharomyces	cerevisiae	Zinc-coordinating	BetaBetaAlpha-zinc_finger
MA0299.1	GAL4	Saccharomyces	cerevisiae	Zinc-coordinating	Fungal_Zn_cluster
MA0300.1	GAT1	Saccharomyces	cerevisiae	Zinc-coordinating	GATA
MA0301.1	GAT3	Saccharomyces	cerevisiae	Zinc-coordinating	GATA
MA0302.1	GAT4	Saccharomyces	cerevisiae	Zinc-coordinating	GATA
MA0303.1	GCN4	Saccharomyces	cerevisiae	Zipper-Type	Leucine_Zipper
MA0304.1	GCR1	Saccharomyces	cerevisiae	Other	Other
MA0305.1	GCR2	Saccharomyces	cerevisiae	Other	Other
MA0306.1	GIS1	Saccharomyces	cerevisiae	Zinc-coordinating	BetaBetaAlpha-zinc_finger
MA0307.1	GLN3	Saccharomyces	cerevisiae	Zinc-coordinating	GATA
MA0308.1	GSM1	Saccharomyces	cerevisiae	Zinc-coordinating	Fungal_Zn_cluster
MA0309.1	GZF3	Saccharomyces	cerevisiae	Zinc-coordinating	GATA
MA0310.1	HAC1	Saccharomyces	cerevisiae	Zipper-Type	Leucine_Zipper
MA0311.1	HAL9	Saccharomyces	cerevisiae	Zinc-coordinating	Fungal_Zn_cluster
MA0312.1	HAP1	Saccharomyces	cerevisiae	Zinc-coordinating	Fungal_Zn_cluster
MA0313.1	HAP2	Saccharomyces	cerevisiae	Other_Alpha-Helix	NFY_CCAAT-binding
MA0314.1	HAP3	Saccharomyces	cerevisiae	Other_Alpha-Helix	NFY_CCAAT-binding
MA0315.1	HAP4	Saccharomyces	cerevisiae	Other_Alpha-Helix	NFY_CCAAT-binding
MA0316.1	HAP5	Saccharomyces	cerevisiae	Other_Alpha-Helix	NFY_CCAAT-binding
MA0317.1	HCM1	Saccharomyces	cerevisiae	Winged_Helix-Turn-Helix	Forkhead
MA0318.1	HMRA2	Saccharomyces	cerevisiae	Helix-Turn-Helix	Homeo
MA0319.1	HSF1	Saccharomyces	cerevisiae	Winged_Helix-Turn-Helix	E2F
MA0320.1	IME1	Saccharomyces	cerevisiae	Other	Other
MA0321.1	INO2	Saccharomyces	cerevisiae	Zipper-Type	Helix-Loop-Helix
MA0322.1	INO4	Saccharomyces	cerevisiae	Zipper-Type	Helix-Loop-Helix
MA0323.1	IXR1	Saccharomyces	cerevisiae	Other_Alpha-Helix	High_Mobility_Group_box_(HMG)
MA0324.1	LEU3	Saccharomyces	cerevisiae	Zinc-coordinating	Fungal_Zn_cluster
MA0325.1	LYS14	Saccharomyces	cerevisiae	Zinc-coordinating	Fungal_Zn_cluster
MA0326.1	MAC1	Saccharomyces	cerevisiae	Zinc-coordinating	Copper_fist
MA0327.1	MATA1	Saccharomyces	cerevisiae	Helix-Turn-Helix	Homeo
MA0328.1	MATALPHA2	Saccharomyces	cerevisiae	Helix-Turn-Helix	Homeo
MA0329.1	MBP1	Saccharomyces	cerevisiae	Ig-fold	Rel
MA0331.1	MCM1	Saccharomyces	cerevisiae	Other_Alpha-Helix	MADS
MA0332.1	MET28	Saccharomyces	cerevisiae	Zipper-Type	Leucine_Zipper
MA0333.1	MET31	Saccharomyces	cerevisiae	Zinc-coordinating	BetaBetaAlpha-zinc_finger
MA0334.1	MET32	Saccharomyces	cerevisiae	Zinc-coordinating	BetaBetaAlpha-zinc_finger
MA0335.1	MET4	Saccharomyces	cerevisiae	Zipper-Type	Leucine_Zipper
MA0336.1	MGA1	Saccharomyces	cerevisiae	Winged_Helix-Turn-Helix	E2F
MA0337.1	MIG1	Saccharomyces	cerevisiae	Zinc-coordinating	BetaBetaAlpha-zinc_finger
MA0338.1	MIG2	Saccharomyces	cerevisiae	Zinc-coordinating	BetaBetaAlpha-zinc_finger
MA0339.1	MIG3	Saccharomyces	cerevisiae	Zinc-coordinating	BetaBetaAlpha-zinc_finger
MA0340.1	MOT3	Saccharomyces	cerevisiae	Zinc-coordinating	BetaBetaAlpha-zinc_finger
MA0341.1	MSN2	Saccharomyces	cerevisiae	Zinc-coordinating	BetaBetaAlpha-zinc_finger
MA0342.1	MSN4	Saccharomyces	cerevisiae	Zinc-coordinating	BetaBetaAlpha-zinc_finger
MA0343.1	NDT80	Saccharomyces	cerevisiae	Ig-fold	NDT80/PhoG
MA0344.1	NHP10	Saccharomyces	cerevisiae	Other_Alpha-Helix	High_Mobility_Group_box_(HMG)
MA0345.1	NHP6A	Saccharomyces	cerevisiae	Other_Alpha-Helix	High_Mobility_Group_box_(HMG)
MA0346.1	NHP6B	Saccharomyces	cerevisiae	Other_Alpha-Helix	High_Mobility_Group_box_(HMG)
MA0347.1	NRG1	Saccharomyces	cerevisiae	Zinc-coordinating	BetaBetaAlpha-zinc_finger
MA0348.1	OAF1	Saccharomyces	cerevisiae	Zinc-coordinating	Fungal_Zn_cluster
MA0349.1	OPI1	Saccharomyces	cerevisiae	Zipper-Type	Leucine_Zipper
MA0350.1	TOD6	Saccharomyces	cerevisiae	Helix-Turn-Helix	Myb
MA0351.1	DOT6	Saccharomyces	cerevisiae	Helix-Turn-Helix	Myb
MA0352.1	PDR1	Saccharomyces	cerevisiae	Zinc-coordinating	Fungal_Zn_cluster
MA0353.1	PDR3	Saccharomyces	cerevisiae	Zinc-coordinating	Fungal_Zn_cluster
MA0354.1	PDR8	Saccharomyces	cerevisiae	Zinc-coordinating	Fungal_Zn_cluster
MA0355.1	PHD1	Saccharomyces	cerevisiae	Other	KilA-N
MA0356.1	PHO2	Saccharomyces	cerevisiae	Helix-Turn-Helix	Homeo
MA0357.1	PHO4	Saccharomyces	cerevisiae	Zipper-Type	Helix-Loop-Helix
MA0358.1	PUT3	Saccharomyces	cerevisiae	Zinc-coordinating	Fungal Zn cluster
MA0359.1	RAP1	Saccharomyces	cerevisiae	Helix-Turn-Helix	Myb
MA0360.1	RDR1	Saccharomyces	cerevisiae	Zinc-coordinating	Fungal_Zn_cluster
MA0361.1	RDS1	Saccharomyces	cerevisiae	Zinc-coordinating	Fungal_Zn_cluster
MA0362.1	RDS2	Saccharomyces	cerevisiae	Zinc-coordinating	Fungal_Zn_cluster
MA0363.1	REB1	Saccharomyces	cerevisiae	Helix-Turn-Helix	Myb
MA0364.1	REI1	Saccharomyces	cerevisiae	Zinc-coordinating	BetaBetaAlpha-zinc_finger
MA0365.1	RFX1	Saccharomyces	cerevisiae	Winged_Helix-Turn-Helix	RFX
MA0366.1	RGM1	Saccharomyces	cerevisiae	Zinc-coordinating	BetaBetaAlpha-zinc_finger
MA0367.1	RGT1	Saccharomyces	cerevisiae	Zinc-coordinating	Fungal_Zn_cluster
MA0368.1	RIM101	Saccharomyces	cerevisiae	Zinc-coordinating	BetaBetaAlpha-zinc_finger
MA0369.1	RLM1	Saccharomyces	cerevisiae	Other_Alpha-Helix	MADS
MA0370.1	RME1	Saccharomyces	cerevisiae	Zinc-coordinating	BetaBetaAlpha-zinc_finger
MA0371.1	ROX1	Saccharomyces	cerevisiae	Other_Alpha-Helix	High_Mobility_Group_box_(HMG)
MA0372.1	RPH1	Saccharomyces	cerevisiae	Zinc-coordinating	BetaBetaAlpha-zinc_finger
MA0373.1	RPN4	Saccharomyces	cerevisiae	Zinc-coordinating	BetaBetaAlpha-zinc_finger
MA0374.1	RSC3	Saccharomyces	cerevisiae	Zinc-coordinating	Fungal_Zn_cluster
MA0375.1	RSC30	Saccharomyces	cerevisiae	Zinc-coordinating	Fungal_Zn_cluster
MA0376.1	RTG3	Saccharomyces	cerevisiae	Zipper-Type	Helix-Loop-Helix
MA0377.1	SFL1	Saccharomyces	cerevisiae	Winged_Helix-Turn-Helix	E2F
MA0378.1	SFP1	Saccharomyces	cerevisiae	Zinc-coordinating	BetaBetaAlpha-zinc_finger
MA0379.1	SIG1	Saccharomyces	cerevisiae	Zinc-coordinating	BetaBetaAlpha-zinc_finger
MA0380.1	SIP4	Saccharomyces	cerevisiae	Zinc-coordinating	Fungal_Zn_cluster
MA0381.1	SKN7	Saccharomyces	cerevisiae	Winged_Helix-Turn-Helix	E2F
MA0382.1	SKO1	Saccharomyces	cerevisiae	Zipper-Type	Leucine_Zipper
MA0383.1	SMP1	Saccharomyces	cerevisiae	Other_Alpha-Helix	MADS
MA0384.1	SNT2	Saccharomyces	cerevisiae	Helix-Turn-Helix	Myb
MA0385.1	SOK2	Saccharomyces	cerevisiae	Other	KilA-N
MA0386.1	TBP	Saccharomyces	cerevisiae	Beta-sheet	TATA-binding
MA0387.1	SPT2	Saccharomyces	cerevisiae	Other_Alpha-Helix	High_Mobility_Group_box_(HMG)
MA0388.1	SPT23	Saccharomyces	cerevisiae	Other	Other
MA0389.1	SRD1	Saccharomyces	cerevisiae	Zinc-coordinating	GATA
MA0390.1	STB3	Saccharomyces	cerevisiae	Other	Other
MA0391.1	STB4	Saccharomyces	cerevisiae	Zinc-coordinating	Fungal_Zn_cluster
MA0392.1	STB5	Saccharomyces	cerevisiae	Zinc-coordinating	Fungal_Zn_cluster
MA0393.1	STE12	Saccharomyces	cerevisiae	Helix-Turn-Helix	Homeo
MA0394.1	STP1	Saccharomyces	cerevisiae	Zinc-coordinating	BetaBetaAlpha-zinc_finger
MA0395.1	STP2	Saccharomyces	cerevisiae	Zinc-coordinating	BetaBetaAlpha-zinc_finger
MA0396.1	STP3	Saccharomyces	cerevisiae	Zinc-coordinating	BetaBetaAlpha-zinc_finger
MA0397.1	STP4	Saccharomyces	cerevisiae	Zinc-coordinating	BetaBetaAlpha-zinc_finger
MA0398.1	SUM1	Saccharomyces	cerevisiae	Other	AT-hook
MA0399.1	SUT1	Saccharomyces	cerevisiae	Zinc-coordinating	Fungal_Zn_cluster
MA0400.1	SUT2	Saccharomyces	cerevisiae	Zinc-coordinating	Fungal_Zn_cluster
MA0401.1	SWI4	Saccharomyces	cerevisiae	Ig-fold	Rel
MA0402.1	SWI5	Saccharomyces	cerevisiae	Zinc-coordinating	BetaBetaAlpha-zinc_finger
MA0403.1	TBF1	Saccharomyces	cerevisiae	Helix-Turn-Helix	Myb
MA0404.1	TBS1	Saccharomyces	cerevisiae	Zinc-coordinating	Fungal_Zn_cluster
MA0405.1	TEA1	Saccharomyces	cerevisiae	Zinc-coordinating	Fungal_Zn_cluster
MA0406.1	TEC1	Saccharomyces	cerevisiae	Helix-Turn-Helix	Homeo
MA0407.1	THI2	Saccharomyces	cerevisiae	Zinc-coordinating	Fungal_Zn_cluster
MA0408.1	TOS8	Saccharomyces	cerevisiae	Helix-Turn-Helix	Homeo
MA0409.1	TYE7	Saccharomyces	cerevisiae	Zipper-Type	Helix-Loop-Helix
MA0410.1	UGA3	Saccharomyces	cerevisiae	Zinc-coordinating	Fungal_Zn_cluster
MA0411.1	UPC2	Saccharomyces	cerevisiae	Zinc-coordinating	Fungal_Zn_cluster
MA0412.1	UME6	Saccharomyces	cerevisiae	Zinc-coordinating	Fungal_Zn_cluster
MA0413.1	USV1	Saccharomyces	cerevisiae	Zinc-coordinating	BetaBetaAlpha-zinc_finger
MA0414.1	XBP1	Saccharomyces	cerevisiae	Ig-fold	Rel
MA0415.1	YAP1	Saccharomyces	cerevisiae	Zipper-Type	Leucine_Zipper
MA0416.1	YAP3	Saccharomyces	cerevisiae	Zipper-Type	Leucine_Zipper
MA0417.1	YAP5	Saccharomyces	cerevisiae	Zipper-Type	Leucine_Zipper
MA0418.1	YAP6	Saccharomyces	cerevisiae	Zipper-Type	Leucine_Zipper
MA0419.1	YAP7	Saccharomyces	cerevisiae	Zipper-Type	Leucine_Zipper
MA0433.1	YOX1	Saccharomyces	cerevisiae	Helix-Turn-Helix	Homeo
MA0438.1	YRM1	Saccharomyces	cerevisiae	Zinc-coordinating	Fungal_Zn_cluster
MA0439.1	YRR1	Saccharomyces	cerevisiae	Zinc-coordinating	Fungal_Zn_cluster
MA0440.1	ZAP1	Saccharomyces	cerevisiae	Zinc-coordinating	BetaBetaAlpha-zinc_finger
MA0441.1	ZMS1	Saccharomyces	cerevisiae	Zinc-coordinating	BetaBetaAlpha-zinc_finger
